# Supplementary material for: Integrated Plasma and Tissue Lipid Profiling Demonstrates a Distinctive Metabolic Profile in MAFLD-Associated Non-Cirrhotic Hepatocellular Carcinoma
Source: Int J Mol Sci. 2026 Jul 6;27(13):6060. doi: 10.3390/ijms27136060 (PMC13362357; doi:10.3390/ijms27136060)
Supplement: Supplementary file 1 [file ijms-27-06060-s001.zip]

Archive with 2 entries (2 files):
- Supp figures.pptx
- Supplementary Tables.xlsx
