# Supplementary material for: Integrated Plasma and Tissue Lipid Profiling Demonstrates a Distinctive Metabolic Profile in MAFLD-Associated Non-Cirrhotic Hepatocellular Carcinoma
Source: Int J Mol Sci. 2026 Jul 6;27(13):6060. doi: 10.3390/ijms27136060 (PMC13362357; doi:10.3390/ijms27136060)
Supplement: Supplementary file 1 [file ijms-27-06060-s001.zip › Supplementary Tables.xlsx]

## Sheet: Table S1
	Table S1: Internal standards for Liquid Chromatography- Mass Spectrometry (LC-MS)
	Name	Avanti Code	pmol/mL as injected
	PC 19:0	850367P	1
	SM 12:0	860583P	1
	PE 17:0	830756P	1
	PG 17:0	830456P	1
	PS 19:0	840028P	1
	PA 17:0	830856P	1
	CA 14:0	750332P	1
	Cholesterol 13C3	Cambridge isotopes 1939	1
	CE 19:0	LM-4000	1
	MG 17:0	110607	1
	TAG mix d5	LM-6000	0.04
	DG mix d5	LM-6001	0.04
	PI 17:0 14:1 (low amount)	LM-1504	0.06335
	Ceramide ISTD mix	LM6005-1EA	0.25
	17:1 Lyso PG	110712	1
	17:1 Lyso PE	110699	1
	17:1 Lyso PS	110724	1
	17:0 Lyso PA	110679	1
	17:1 Lyso PI	110718	1.65
	19:0 lyso PC	855776P	1

## Sheet: Table S2
	Table S2: Performance evaluation of OPLS-DA
	Parameter	Comparison	Model	Type	A	N	R2X(cum)	R2Y(cum)	Q2(cum)
	Pos&Neg	cirrhotic HCC vs non-cirrhotic HCC	M1	PCA-X	8	75	0.567		0.403
			M2	PLS-DA	7	75	0.493	0.993	0.845
			M3	OPLS-DA	1+4+0	75	0.401	0.962	0.504
		cirrhotic HCC vs MAFLD	M1	PCA-X	13	196	0.667		0.537
			M2	PLS-DA	3	196	0.468	0.812	0.453
			M3	OPLS-DA	1+4+0	196	0.465	0.914	0.499
		non-cirrhotic HCC vs MAFLD	M1	PCA-X	12	145	0.657		0.414
			M2	PLS-DA	3	145	0.369	0.698	0.221
			M3	OPLS-DA	1+4+0	145	0.462	0.854	0.269

## Sheet: Table S3
	Table S3: Differential lipid species in the plasma of cMAFLD-HCC and ncMAFLD-HCC patients
	Lipid species	Log2 (FC)	Log10 (p-value)
	LPI (20:4)	1.087	2.133
	PC (17:0_12:0)	-1.281	1.559
	TG (16:0_11:1_14:0)	-1.859	4.283
	SM (d14:0_24:5)	1.155	1.874
	PE (16:0_22:6)	1.141	1.585
	PE (18:0_20:5)	1.424	1.385
	SM (d40:4)	1.065	1.814
	CerP (d44:8)	1.205	1.386
	PE (18:1_22:6)	1.375	1.432
	TG (16:0_14:1_16:0)	-1.84	6.413
	PI (16:0_16:0)	-1.533	5.142
	PC (39:6)	1.055	1.422
	PC (17:0_20:5)	1.262	1.373
	TG (18:1_18:1_22:6)	1.403	1.318

## Sheet: Table S4
	Table S4: List of differential lipid species between MAFLD and ncMAFLD-HCC in plasma
	Lipid Ion	FC (MAFLD/ncMAFLD-HCC)	Log2 (FC)	Log10 (p-value)
	DG(28:1e)+Na	3.96534	1.98744	8.05932
	DG(28:0e)+Na	2.56695	1.36006	5.5981
	PC(12:0e_6:0)+Na	3.61499	1.85399	10.08
	LPC(20:3)+H	2.87545	1.52379	4.33885
	PC(8:0e_12:3)+H	4.25725	2.08992	8.34786
	DG(30:1e)+Na	2.15888	1.11028	5.42231
	DG(16:0_14:0)+NH4	3.95367	1.98319	5.91822
	LPC(22:5)+H	5.03521	2.33205	10.0699
	DG(32:3e)+Na	2.06431	1.04566	1.92024
	DG(16:0_16:1)+NH4	2.86232	1.51719	7.6289
	DG(16:0_16:0)+NH4	3.43531	1.78044	10.7618
	DG(15:0_18:1)+NH4	2.74581	1.45723	5.67809
	DG(16:1_18:2)+NH4	2.37688	1.24907	7.09486
	DG(16:0_18:2)+NH4	3.09247	1.62876	8.10986
	Cer(d16:0_23:0)+H	2.37116	1.24559	8.39623
	DG(16:0_18:1)+NH4	2.38136	1.25179	6.96365
	DG(18:0_16:0)+NH4	3.40058	1.76578	12.6436
	DG(17:1_18:2)+NH4	2.56843	1.36088	8.2169
	TG(4:0_14:0_16:0)+NH4	9.26497	3.21179	7.6016
	Cer(d22:0_19:0)+H	2.30999	1.20788	1.94949
	DG(18:0_18:1)+NH4	3.2123	1.68361	9.29763
	TG(4:0_16:0_16:1)+NH4	14.7515	3.88279	7.02077
	TG(4:0_16:0_16:0)+NH4	16.2641	4.02362	5.98507
	DG(16:0_22:6)+NH4	2.96639	1.56871	1.56398
	DG(20:3_18:2)+NH4	2.85272	1.51234	1.31095
	DG(18:1_20:3)+NH4	2.25957	1.17605	1.61307
	TG(4:0_16:0_18:2)+NH4	31.1691	4.96205	7.49652
	TG(10:0_10:0_18:1)+NH4	8.33819	3.05973	5.36233
	TG(4:0_16:0_18:1)+NH4	38.4103	5.26342	6.67771
	DG(18:0_22:5)+NH4	2.14566	1.10142	4.29707
	PC(17:0_12:0)+H	2.92254	1.54722	1.88292
	PC(30:1)+H	2.29173	1.19644	1.64637
	TG(4:0_18:1_18:2)+NH4	5.61045	2.48812	5.98904
	TG(10:0_12:0_18:2)+NH4	17.3293	4.11514	7.537
	TG(4:0_18:1_18:1)+NH4	12.3003	3.62062	7.63084
	TG(16:0_6:0_18:1)+NH4	10.544	3.39834	6.26367
	TG(4:0_18:0_18:1)+NH4	3.04825	1.60798	1.32869
	TG(16:0_11:1_14:0)+NH4	12.4612	3.63938	9.05184
	SM(d14:0_22:3)+H	3.67168	1.87644	4.83324
	TG(4:0_16:0_22:6)+NH4	33.7419	5.07647	7.65736
	TG(16:0_10:3_16:0)+NH4	2.7946	1.48264	1.45602
	TG(16:0_8:0_18:2)+NH4	4.60037	2.20175	4.96916
	TG(16:0_10:1_16:1)+NH4	5.69433	2.50953	5.11363
	TG(16:0_10:1_16:0)+NH4	5.46579	2.45043	4.13356
	TG(16:0_12:1_14:0)+NH4	9.33454	3.22258	6.06999
	TG(16:0_12:0_14:0)+NH4	5.49869	2.45909	5.2772
	PC(23:0_10:3)+H	2.66389	1.41353	1.31627
	SM(d37:0)+H	5.00686	2.3239	4.93425
	TG(16:0_9:0_18:2)+NH4	2.7535	1.46127	2.21066
	TG(15:0_10:0_18:1)+NH4	6.59207	2.72073	5.87147
	TG(16:0_11:1_16:0)+NH4	7.45049	2.89734	12.1687
	SM(d38:0)+H	2.30435	1.20436	7.86005
	TG(16:0_10:1_18:1)+NH4	6.30217	2.65585	9.55082
	TG(16:0_10:0_18:1)+NH4	5.08993	2.34764	7.2907
	TG(16:0_12:1_16:0)+NH4	7.30834	2.86954	8.89206
	PC(23:0_12:4)+H	2.79501	1.48285	2.48498
	TG(16:0_14:0_14:0)+NH4	3.73931	1.90277	6.11337
	PC(35:3)+H	2.03691	1.02638	2.00891
	SM(d39:0)+H	2.34806	1.23147	4.71307
	TG(16:0_11:1_18:2)+NH4	5.52484	2.46593	6.02193
	PC(36:6)+H	2.63085	1.39553	2.43749
	TG(16:0_11:1_18:1)+NH4	5.37793	2.42705	8.86308
	TG(15:0_12:0_18:1)+NH4	3.00671	1.58819	4.93698
	TG(15:0_14:0_16:0)+NH4	3.15515	1.65771	5.82812
	PC(26:0_10:2)+H	0.407881	-1.29378	1.69903
	SM(d40:0)+H	2.44045	1.28715	7.20712
	TG(16:1_12:0_18:1)+NH4	3.84319	1.9423	5.19225
	TG(16:0_12:1_18:1)+NH4	6.89075	2.78466	8.30756
	TG(16:0_12:0_18:1)+NH4	3.19418	1.67544	7.26165
	TG(16:0_14:1_16:0)+NH4	7.52862	2.91239	14.3209
	TG(16:0_14:0_16:1)+NH4	7.42002	2.89142	11.9212
	TG(16:0_14:0_16:0)+NH4	3.64084	1.86427	7.13344
	SM(d41:1)+H	2.60057	1.37883	4.07588
	SM(d41:1)+H	3.14983	1.65527	14.1136
	PC(38:6)+H	2.13514	1.09433	4.5006
	TG(15:0_14:0_18:1)+NH4	2.92117	1.54655	6.83571
	TG(15:0_16:0_16:0)+NH4	2.72416	1.44581	6.8076
	PC(20:0_18:3)+H	2.30418	1.20425	3.77891
	PC(38:2)+H	2.49058	1.31648	3.91784
	TG(12:0_18:2_18:3)+NH4	3.51754	1.81457	2.63559
	PC(16:0D9_22:6)+H	2.9126	1.54231	8.60355
	TG(16:0_14:3_18:1)+NH4	3.82925	1.93706	6.47606
	TG(18:1_12:0_18:2)+NH4	2.85768	1.51484	4.27711
	TG(16:1_14:0_18:2)+NH4	3.86962	1.95219	10.2603
	TG(16:1_14:0_18:1)+NH4	2.31852	1.2132	4.85799
	TG(16:0_14:0_18:1)+NH4	2.68101	1.42278	7.30636
	SM(d43:4)+H	2.52916	1.33866	6.66037
	D5TG(48:3)+NH4	2.66115	1.41205	7.23766
	TG(16:0_16:0_16:0)+NH4	2.5487	1.34976	7.00836
	PC(40:8)+H	2.59642	1.37652	2.56401
	TG(15:0_16:1_18:2)+NH4	2.4301	1.28102	4.04261
	TG(15:0_16:0_18:2)+NH4	2.12066	1.08451	2.72619
	TG(15:0_16:0_18:1)+NH4	2.31767	1.21268	6.05487
	TG(16:0_16:0_17:0)+NH4	2.92401	1.54795	8.9209
	TG(16:0_16:1_18:3)+NH4	2.88198	1.52706	8.42093
	TG(16:0_16:0_18:1)+NH4	2.00523	1.00377	7.86706
	PC(28:1_14:3)+H	2.44376	1.2891	2.40227
	TG(16:0_14:0_22:6)+NH4	3.43272	1.77935	5.75342
	D5TG(14:0_18:3_20:4)+NH4	2.46988	1.30444	4.27945
	TG(16:1_17:1_20:5)+NH4	4.09904	2.03529	9.94266
	TG(15:0_16:0_22:6)+NH4	2.62225	1.3908	1.52003
	TG(20:0e_18:1_18:1)+NH4	2.34632	1.2304	2.80556
	TG(18:1_22:3_24:2)+NH4	5.50934	2.46188	20.5378

## Sheet: Table S5
	Table S5: List of differential lipid species between MAFLD and cMAFLD-HCC in plasma
	Lipid Ion	FC (MAFLD/cMAFLD-HCC)	Log2 (FC)	Log10 (p-value)
	LPC(18:0)+H	2.18858	1.12999	26.1782
	PC(12:0e_6:0)+Na	2.71095	1.4388	16.3129
	LPC(22:6)+H	2.32432	1.21681	10.8883
	DG(32:3e)+Na	2.91501	1.5435	17.6379
	DG(16:1_18:2)+NH4	2.74354	1.45604	14.9979
	Cer(m18:0_22:0)+H	2.84443	1.50814	13.2328
	Cer(t18:1_22:0)+H-H2O	3.32	1.73118	17.7999
	DG(17:1_18:2)+NH4	2.86601	1.51904	13.3937
	DG(16:0_20:5)+NH4	3.27238	1.71034	10.4559
	Cer(t18:1_23:0)+H-H2O	2.9887	1.57952	25.0734
	Cer(m18:0_24:1)+H	2.74667	1.45768	10.4743
	Cer(d19:1_22:0)+H	2.94125	1.55643	10.8773
	Cer(d18:1_23:0)+H	2.40135	1.26384	23.4425
	Cer(d18:1_24:0)+H	2.79811	1.48445	20.0192
	Cer(t18:0_24:0)+H-H2O	2.79586	1.48329	19.1352
	DG(20:5_18:2)+NH4	3.61569	1.85427	12.6306
	DG(16:1_22:6)+NH4	3.84407	1.94264	11.742
	DG(16:0_22:6)+NH4	3.49704	1.80613	11.6822
	DG(20:3_18:2)+NH4	2.9434	1.55748	8.51987
	Cer(d18:2_25:0)+H	3.10567	1.63491	16.8696
	Cer(d40:2)+HCOO	2.81806	1.4947	24.0391
	Cer(d41:2)+HCOO	2.73777	1.453	29.7968
	Cer(d18:1_26:0)+H	2.68796	1.42651	22.4353
	DG(18:3_22:6)+NH4	6.1841	2.62856	4.43972
	TG(4:0_16:0_18:2)+NH4	5.70161	2.51137	5.02125
	DG(18:2_22:6)+NH4	4.38417	2.1323	9.95581
	DG(22:5_18:2)+NH4	3.13124	1.64673	13.0323
	DG(18:1_22:6)+NH4	3.67227	1.87667	9.83399
	DG(18:0_22:6)+NH4	4.7951	2.26156	10.5491
	ChE(20:5)+NH4	2.92705	1.54945	19.4576
	ChE(20:4)+NH4	2.26159	1.17733	34.8217
	ChE(20:3)+NH4	2.39719	1.26135	33.5759
	PE(14:0p_22:6)+H	3.99771	1.99917	10.823
	PE(16:0p_20:4)+H	2.48703	1.31443	30.2783
	PE(16:1e_20:4)+H	2.39549	1.26032	20.3363
	SM(d14:0_22:3)+H	2.81883	1.4951	22.3546
	TG(4:0_16:0_22:6)+NH4	12.5823	3.65332	6.97724
	SM(d14:0_22:2)+H	2.38789	1.25574	26.267
	SM(d36:2)+H	2.51416	1.33007	22.0313
	SM(d36:1)+H	2.46677	1.30262	43.0782
	PC(14:1e_20:4)+H	2.47765	1.30897	15.7647
	SM(d14:0_23:0)+H	2.47484	1.30734	9.24456
	SM(d37:0)+H	6.02952	2.59204	15.2572
	SM(d38:5)+H	3.2373	1.69479	17.0985
	PE(20:1p_18:2)+H	2.36637	1.24268	17.813
	TG(16:0_6:0_22:6)+NH4	6.12797	2.61541	6.18622
	SM(d14:0_24:2)+H	2.89046	1.5313	20.4833
	SM(d38:2)+H	3.80683	1.92859	10.5616
	SM(d38:5D8)+H	2.37207	1.24615	40.529
	SM(d38:1)+H	2.58004	1.36739	35.7522
	SM(d18:1_20:0)+H	6.76945	2.75904	15.9437
	SM(d38:0)+H	2.58691	1.37123	27.3297
	PC(14:1e_22:6)+H	2.46514	1.30167	22.884
	PC(36:6e)+H	2.8499	1.51091	19.9221
	PC(35:5)+H	3.32342	1.73267	8.15425
	PC(23:0_12:4)+H	2.96764	1.56932	16.7025
	SM(d39:1)+H	2.73736	1.45279	24.5059
	SM(d39:0)+H	2.41882	1.2743	22.3668
	PC(36:6)+H	3.96526	1.98742	12.7715
	PC(36:6)+H	3.66364	1.87328	20.199
	PC(36:5)+H	2.85345	1.51271	19.0546
	SM(d16:1_24:2)+H	2.61118	1.3847	15.736
	SM(d18:1_22:1)+H	2.70147	1.43374	22.1665
	SM(d40:2)+H	2.28606	1.19286	40.8221
	SM(d40:1)+H	2.51844	1.33253	10.9611
	SM(d20:1_20:0)+H	2.28947	1.19501	49.1036
	SM(d40:0)+H	2.74906	1.45894	23.536
	PC(37:6)+H	2.965	1.56803	15.5465
	SM(d41:4)+H	2.45308	1.29459	29.2326
	PC(14:0_20:4)+HCOO	2.61361	1.38605	20.2069
	SM(d41:1)+H	3.00867	1.58913	18.9343
	SM(d41:1)+H	2.95095	1.56118	21.5767
	PC(38:7)+H	3.69999	1.88752	5.76957
	PC(38:7)+H	3.39593	1.76381	10.0017
	SM(d42:6)+H	2.43349	1.28303	8.71913
	PC(20:0_18:3)+H	2.24733	1.16821	22.8358
	PC(38:2)+H	2.53129	1.33987	15.2699
	PC(16:0D9_22:6)+H	2.82095	1.49618	23.5582
	SM(d18:1_24:0)+H	2.62412	1.39183	40.4769
	SM(d42:1)+H	2.74745	1.45809	19.5621
	SM(d43:4)+H	2.48674	1.31426	32.7817
	TG(16:0_11:1_22:6)+NH4	4.60362	2.20277	4.55853
	SM(d43:1)+H	3.08926	1.62726	24.8101
	TG(15:0_16:1_18:3)+NH4	3.53365	1.82116	5.82924
	SM(t42:0)+H	2.27965	1.18881	14.4969
	PC(40:6)+H	2.32147	1.21504	26.0414
	SM(d44:4)+H	2.45843	1.29774	21.9835
	TG(18:1_12:0_20:5)+NH4	3.84241	1.94201	4.37734
	TG(15:0_16:1_20:5)+NH4	3.37153	1.7534	3.24818
	TG(15:0_14:0_22:6)+NH4	6.79836	2.76519	4.9672
	TG(12:0_18:2_22:6)+NH4	3.86549	1.95065	3.76239
	TG(16:1_18:3_18:3)+NH4	5.02922	2.33033	3.47423
	TG(14:0_18:2_20:5)+NH4	4.25599	2.08949	6.7949
	TG(16:0_14:1_22:6)+NH4	4.84376	2.27613	7.52421
	TG(16:1_18:2_18:3)+NH4	3.57976	1.83986	11.7953
	TG(16:1_18:2_18:2)+NH4	2.92658	1.54921	14.7464
	TG(16:1_17:1_20:5)+NH4	3.185	1.67129	9.90584
	TG(15:0_16:1_22:6)+NH4	4.4911	2.16707	5.41253
	TG(18:4_16:1_20:5)+NH4	5.40464	2.4342	1.75018
	TG(16:1_18:2_20:5)+NH4	6.60171	2.72284	3.93473
	TG(14:0_18:2_22:6)+NH4	6.18817	2.62951	6.9603
	TG(20:5_17:1_18:2)+NH4	3.77387	1.91605	6.21465
	TG(15:0_18:2_22:6)+NH4	4.37501	2.12929	9.82785
	TG(15:0_18:2_22:5)+NH4	4.18445	2.06504	15.2371
	TG(15:0_18:1_22:6)+NH4	3.3223	1.73218	8.07207
	TG(18:3_18:2_20:5)+NH4	4.80322	2.264	5.29935
	TG(20:1e_18:1_18:1)+NH4	2.31795	1.21285	17.3868
	TG(16:0_18:3_22:6)+NH4	5.99012	2.58258	9.70857
	D5TG(20:5_16:1_20:5)+NH4	3.44565	1.78478	5.1113
	TG(18:2_18:2_20:4)+NH4	2.93748	1.55458	16.6196
	TG(16:0_18:2_22:6)+NH4	3.55445	1.82963	16.6017
	TG(16:0_18:1_22:6)+NH4	2.98345	1.57698	14.5391
	D5TG(20:4_16:1_20:4)+NH4	2.50993	1.32764	16.2315
	TG(18:3_17:1_22:5)+NH4	6.96956	2.80107	6.34166
	TG(18:2_17:1_22:6)+NH4	4.07404	2.02646	9.83728
	TG(22:5_17:1_18:2)+NH4	4.96893	2.31293	2.85211
	TG(18:1_17:1_22:6)+NH4	3.39218	1.76221	10.7301
	TG(20:5_18:2_20:5)+NH4	3.49002	1.80324	1.36042
	TG(18:3_18:2_22:6)+NH4	5.24144	2.38996	6.19155
	TG(18:1_20:5_20:5)+NH4	4.08087	2.02888	2.52613
	TG(16:0_20:5_22:6)+NH4	9.3581	3.22621	3.65766
	D5TG(20:5_18:3_20:5)+NH4	5.58236	2.48087	2.81349
	TG(18:3_18:2_22:5)+NH4	8.77564	3.1335	3.21727
	TG(18:2_18:2_22:6)+NH4	3.85018	1.94493	7.73173
	TG(16:0_20:4_22:6)+NH4	3.16381	1.66166	5.06617
	D5TG(20:5_18:2_20:5)+NH4	3.69141	1.88417	11.645
	TG(22:5_18:2_18:2)+NH4	3.00359	1.58669	9.20033
	TG(20:3_18:2_20:4)+NH4	2.66284	1.41297	8.59347
	TG(18:1_18:2_22:6)+NH4	2.59076	1.37337	17.5049
	D5TG(20:4_18:3_20:4)+NH4	2.62859	1.39429	14.6701
	TG(15:0_22:6_22:6)+NH4	11.0549	3.46661	3.37129
	TG(19:1_20:5_20:5)+NH4	6.36692	2.6706	1.90122
	TG(16:0_22:6_22:6)+NH4	8.92658	3.15811	7.23823
	TG(18:1_20:5_22:5)+NH4	6.4303	2.68489	6.91887
	TG(18:1_20:4_22:6)+NH4	3.10506	1.63462	13.6711
	TG(16:0_22:5_22:6)+NH4	3.58023	1.84005	10.5541
	TG(18:1_20:4_22:5)+NH4	3.02638	1.59759	10.6101
	TG(18:0_20:4_22:6)+NH4	2.86009	1.51606	9.21609
	TG(22:5_17:1_22:6)+NH4	18.2379	4.18887	1.7419
	TG(20:5_20:4_22:6)+NH4	10.8341	3.43751	1.82566
	TG(18:3_22:5_22:6)+NH4	6.93296	2.79347	2.64428
	TG(22:5_18:2_22:6)+NH4	7.73455	2.95132	4.59946
	TG(18:1_22:6_22:6)+NH4	7.30743	2.86936	3.03261
	TG(18:0_22:6_22:6)+NH4	5.80649	2.53767	5.64012
	TG(18:0_22:5_22:6)+NH4	3.08175	1.62375	9.54128
	TG(20:3_22:6_22:6)+NH4	7.02334	2.81216	2.73989
	TG(20:2_22:6_22:6)+NH4	4.40579	2.1394	5.00801
	AcHexChE(33:0)+NH4	2.37033	1.24509	30.3555

## Sheet: Table S6
	Table S6: List of differential lipid species between MAFLD and ncMAFLD-HCC in liver tissue
	LipidIon	FC (MAFLD/ncMAFLD-HCC)	Log2(FC)	Log10(p-value)
	SM(d37:0).1	162.04	7.3402	3.8321
	Hex1Cer(d18:1_22:0+O).1	14.21	3.8288	3.6044
	DG(34:4e)	23.107	4.5303	3.0109
	AcHexSiE(20:0)	213.29	7.7366	2.9993
	SM(d18:1_24:0)	120.71	6.9154	2.9993
	Cer(m18:0_24:0)	33.255	5.0555	2.9993
	PI(18:0_18:1)	22.439	4.4879	2.9993
	TG(12:0_18:2_18:3)	66.091	6.0464	2.9598
	PC(38:2e)	18.348	4.1975	2.9598
	Cer(d16:0_23:0)	22.088	4.4652	2.9471
	Cer(m19:0_24:1)	22.079	4.4646	2.9471
	Cer(m19:0_22:0)	23.153	4.5331	2.8929
	Cer(m18:0_18:0)	51.01	5.6727	2.6511
	TG(12:0_18:2_18:3).1	17.052	4.0919	2.6511
	DG(30:1e).1	110.25	6.7847	2.6271
	PE(18:0_18:2).4	49.01	5.615	2.6271
	Cer(m18:0_24:1).1	44.493	5.4755	2.6271
	Cer(m18:0_20:0)	41.476	5.3742	2.6271
	TG(12:0_18:2_18:2)	21.889	4.4521	2.6271
	Cer(d19:1_22:0)	12.13	3.6005	2.6271
	Cer(d18:0_20:0)	11.558	3.5308	2.6271
	Cer(d18:0_18:0).2	11.014	3.4612	2.6271
	Hex1Cer(d18:1_23:1).1	10.556	3.4	2.6271
	Hex1Cer(t18:0_23:1)2O	10.556	3.4	2.6271
	DG(34:1e).4	9.4481	3.24	2.6271
	Cer(d43:2)	9.4432	3.2393	2.6271
	TG(16:1_16:1_18:2)	9.1678	3.1966	2.6271
	DG(33:1e).1	7.4264	2.8927	2.6271
	TG(16:1_16:1_18:1)	6.5291	2.7069	2.6271
	PI(18:0_18:1).1	6.2103	2.6347	2.6271
	TG(16:0_18:1_18:3)	4.6609	2.2206	2.6271
	PG(18:3_18:2).1	22.098	4.4658	2.6221
	DG(16:1_18:3)	78.578	6.2961	2.5956
	TG(10:0_18:2_18:3)	76.064	6.2491	2.5956
	Cer(m18:0_23:0)	38.826	5.279	2.5956
	PG(16:1_18:2)	22.842	4.5136	2.5956
	PG(18:3_18:2)	22.517	4.493	2.5956
	PG(22:5_18:2).2	21.52	4.4276	2.5956
	DG(16:0_18:2).2	14.327	3.8407	2.5956
	TG(16:1_16:1_17:1)	8.9748	3.1659	2.5956
	TG(16:0_18:2_18:3)	6.4343	2.6858	2.5956
	TG(16:0_18:2_18:2)	6.3717	2.6717	2.5956
	TG(9:0_18:1_18:2)	57.07	5.8347	2.5907
	DG(18:3_18:2)	25.713	4.6844	2.5907
	LBPA(20:3_20:4)	13.414	3.7456	2.5907
	Cer(m18:0_22:0).1	32.474	5.0212	2.5874
	PI(18:0_18:2)	5.0517	2.3368	2.5874
	DG(16:0_14:0)	235	7.8765	2.5827
	TG(10:0_18:2_18:2).1	25.075	4.6482	2.5743
	Cer(m18:1_24:0+O).1	12.538	3.6483	2.5743
	TG(16:1_17:1_18:2).2	4.838	2.2744	2.5743
	DG(33:2e)	7.2976	2.8674	2.5681
	DG(16:0_18:2).1	26.314	4.7178	2.5654
	DG(30:2e)	23.33	4.5441	2.5654
	TG(16:1_16:1_18:2).2	7.1591	2.8398	2.5654
	TG(18:1_10:1_18:2)	7.1139	2.8306	2.5654
	TG(16:1_8:0_18:2)	73.689	6.2034	2.5653
	Cer(d18:0_23:0).1	21.624	4.4346	2.5653
	SM(d37:0)	21.546	4.4293	2.5653
	PG(16:1_18:1)	16.816	4.0717	2.5653
	TG(16:1_16:1_16:1)	11.793	3.5599	2.5653
	TG(8:0_18:1_18:2).1	11.22	3.488	2.5653
	Cer(d19:0_24:0).1	10.912	3.4479	2.5653
	DG(32:1e).5	5.087	2.3468	2.5653
	TG(16:1_17:1_18:1).1	5.0195	2.3275	2.5653
	TG(16:0_18:2_18:3).1	4.9733	2.3142	2.5653
	PI(18:0_18:2).1	4.8993	2.2926	2.5653
	TG(16:1_14:0_18:1).1	12.021	3.5875	2.5589
	Cer(d18:0_23:0)	13.02	3.7027	2.5455
	PI(18:0_18:1).2	4.895	2.2913	2.5455
	Cer(d19:1_24:1)	5.0023	2.3226	2.532
	TG(16:1_14:0_18:1).5	17.728	4.1479	2.5297
	Cer(d19:1_24:1).1	8.6064	3.1054	2.5297
	TG(19:0_18:1_18:1)	12.609	3.6564	2.5188
	Hex1Cer(d18:2_24:0+O)	7.7057	2.9459	2.5188
	TG(8:0_18:1_18:2)	28.184	4.8168	2.5048
	TG(15:0_12:0_18:2)	22.484	4.4908	2.5048
	DG(32:1e).3	21.745	4.4426	2.5048
	PE(16:0_18:2).1	21.473	4.4245	2.5048
	PG(16:1_18:2).2	18.775	4.2308	2.5048
	Cer(d19:1_23:0)	11.543	3.529	2.5048
	Cer(m18:1_24:0+O)	10.309	3.3659	2.5048
	SM(d39:0).1	7.5394	2.9145	2.5048
	PG(18:1_22:5).2	7.3595	2.8796	2.5048
	Hex1Cer(t18:0_22:1)2O	7.2858	2.8651	2.5048
	DG(32:2e).2	5.4551	2.4476	2.5048
	TG(8:0_18:2_18:2).1	44.663	5.481	2.5033
	TG(10:0_18:2_18:2)	83.663	6.3865	2.5027
	SM(d42:2).7	18.799	4.2326	2.5027
	Cer(d18:0_24:1).2	10.021	3.3249	2.5027
	Cer(d19:1_24:0).1	9.7079	3.2792	2.5027
	Cer(d19:1_24:0).2	9.3893	3.231	2.5027
	SM(d41:0)	8.2265	3.0403	2.5027
	DG(17:1_18:1)	16.72	4.0635	2.5002
	TG(16:1_18:2_18:3)	11.729	3.5521	2.5002
	Hex1Cer(d18:1_24:1).3	6.2428	2.6422	2.5002
	TG(16:0_17:1_18:1)	6.24	2.6416	2.5002
	TG(16:0_16:1_18:1)	4.7864	2.2589	2.5002
	DG(34:3e).6	3.7056	1.8897	2.496
	DG(28:2e)	30.955	4.9521	2.4891
	Cer(m18:0_24:0).1	21.373	4.4177	2.4891
	DG(32:3e)	15.363	3.9414	2.4891
	SM(t41:1)	14.856	3.893	2.4891
	PC(32:2)	14.394	3.8474	2.4891
	Cer(d18:0_24:1).1	9.2537	3.21	2.4891
	DG(31:1e)	7.3116	2.8702	2.4891
	Cer(d19:1_22:0).1	5.8917	2.5587	2.4891
	TG(16:1_16:1_16:1).2	28.973	4.8566	2.4704
	PG(18:1_18:2).3	14.5	3.858	2.4704
	LBPA(18:1_18:2).1	14.491	3.8571	2.4704
	DG(30:1e).4	8.3036	3.0537	2.4704
	TG(16:0_18:1_18:2).1	2.7556	1.4624	2.4704
	DG(28:1e).1	19.519	4.2868	2.4611
	PG(20:0_22:6)	9.3964	3.2321	2.4611
	Hex1Cer(t18:0_24:1)2O.1	6.1488	2.6203	2.459
	Cer(d18:0_22:0).1	9.9249	3.3111	2.4563
	DG(34:2e).5	3.5281	1.8189	2.4563
	PG(22:5_18:2).3	10.708	3.4206	2.4492
	TG(16:0_18:1_18:1).3	2.6441	1.4028	2.4478
	DG(16:0_16:1).1	50.358	5.6542	2.4467
	SM(d32:0)	4.4868	2.1657	2.4467
	ChE()2O.1	101.09	6.6595	2.4419
	DG(16:0_18:2)	15.422	3.9469	2.4419
	Hex2Cer(d18:1_16:0)	6.3518	2.6672	2.4419
	Hex1Cer(d18:1_24:2).1	6.1173	2.6129	2.4419
	PI(18:0_18:2).2	3.753	1.9081	2.4419
	TG(16:0_18:1_18:1)	2.4974	1.3204	2.4419
	DG(16:1_18:2).2	125.12	6.9672	2.4387
	DG(28:0e)	67.926	6.0859	2.4124
	PC(40:8).1	6.2048	2.6334	2.4105
	DG(16:1_16:1)	79.214	6.3077	2.408
	TG(16:1_14:1_17:1)	27.58	4.7855	2.408
	Cer(d19:1_22:0).2	8.7315	3.1262	2.408
	DG(18:2_18:2)	11.926	3.576	2.4074
	Cer(d18:1_22:0).3	6.6128	2.7253	2.4074
	DG(34:3e).5	4.8989	2.2925	2.4074
	DG(26:0e).1	25.089	4.649	2.3968
	PG(14:0_18:2).1	23.177	4.5346	2.3968
	TG(16:1_12:0_16:1)	22.211	4.4732	2.3968
	PG(18:2_18:2).1	14.211	3.8289	2.3968
	LBPA(18:1_20:3).1	11.637	3.5407	2.3968
	DG(16:0_18:1).2	9.3113	3.219	2.3968
	TG(12:0_18:2_18:2).1	7.1702	2.842	2.3968
	PC(16:1_16:1)	6.5809	2.7183	2.3968
	Cer(m19:0_24:0)	6.4007	2.6782	2.3968
	SM(d42:2).1	5.9877	2.582	2.3968
	Hex2Cer(d18:1_24:1)	5.1423	2.3624	2.3968
	TG(18:1_17:1_18:2).1	3.4349	1.7803	2.3968
	TG(16:0_8:0_16:0)	48.305	5.5941	2.393
	TG(16:1_12:0_18:1)	15.482	3.9525	2.393
	Cer(d42:1).4	11.568	3.5321	2.393
	SM(d39:0)	8.5375	3.0938	2.393
	Cer(d18:0_24:0).1	8.2921	3.0517	2.393
	Co(Q9)	6.7363	2.752	2.393
	TG(19:1_18:2_18:2)	6.6695	2.7376	2.393
	Cer(d19:1_23:0).1	5.9249	2.5668	2.393
	TG(16:1_16:1_18:1).1	4.7246	2.2402	2.393
	DG(32:1e).2	78.531	6.2952	2.392
	Cer(m18:1_18:0)	15.664	3.9693	2.3881
	TG(16:0_18:1_18:3).1	3.3424	1.7409	2.3861
	TG(16:0_14:0_18:1)	7.171	2.8422	2.3838
	DG(34:4e).1	4.3841	2.1323	2.3838
	DG(16:1_18:1)	34.58	5.1119	2.3801
	PG(18:1_14:0).2	20.664	4.3691	2.3801
	TG(18:3_17:1_18:2)	10.486	3.3904	2.3801
	DG(32:1e).6	3.4964	1.8059	2.3801
	DG(32:0e)	32.141	5.0064	2.3744
	PG(18:1_22:5).8	8.9178	3.1567	2.3744
	TG(18:2_14:1_18:2)	7.9387	2.9889	2.3738
	TG(16:0_14:3_18:1).2	14.387	3.8467	2.3697
	PE(18:0_18:2).2	4.0749	2.0268	2.3697
	PC(14:0_18:3).2	11.54	3.5286	2.3657
	TG(16:0_18:1_18:1).2	2.8989	1.5355	2.3657
	PG(18:1_14:0)	29.464	4.8809	2.3651
	PC(20:0e_18:2)	8.3198	3.0565	2.3551
	PG(18:1_20:3)	25.567	4.6762	2.3535
	TG(18:1_17:1_18:2)	17.133	4.0987	2.3477
	Hex2Cer(t18:1_24:0)2O	5.3874	2.4296	2.3477
	DG(16:0_18:1).1	22.069	4.464	2.3461
	TG(16:1_14:0_18:1).2	6.9981	2.807	2.3461
	DG(28:0e).3	12.235	3.6129	2.3415
	PG(16:1_18:1).2	11.915	3.5747	2.3415
	TG(16:1_14:0_18:1).3	9.0781	3.1824	2.3415
	Co(Q9).1	6.5525	2.712	2.3409
	TG(16:0_18:1_18:2)	2.605	1.3813	2.3409
	PG(17:0_18:1)	26.878	4.7483	2.334
	TG(13:0_17:1_17:1)	18.186	4.1847	2.334
	LBPA(18:1_20:3)	10.831	3.4371	2.334
	DG(18:0_18:2)	9.1981	3.2013	2.334
	Cer(d18:0_18:0)	6.3945	2.6768	2.334
	Hex1Cer(d18:1_24:0+O).1	6.1819	2.6281	2.334
	Cer(d16:1_23:0).2	5.9426	2.5711	2.334
	LPI(20:4).2	7.7741	2.9587	2.3335
	TG(16:0_16:1_17:1).2	8.5734	3.0999	2.3253
	Cer(d43:1).1	5.7278	2.518	2.3247
	TG(18:3_18:2_20:5)	2.9972	1.5836	2.3247
	TG(16:0_9:0_18:1)	27.195	4.7653	2.3192
	TG(16:0_17:1_18:1).3	6.9793	2.8031	2.3119
	Hex2Cer(d18:1_18:0)	5.5959	2.4844	2.3119
	SM(d38:0)	4.9413	2.3049	2.3119
	DG(33:1e).2	4.1402	2.0497	2.3119
	TG(16:1_14:1_16:1)	16.292	4.0261	2.3045
	PC(16:0_14:2)	13.398	3.7439	2.3017
	TG(8:0_18:2_20:4)	12.657	3.6618	2.3017
	DG(34:1e).6	2.3021	1.203	2.3017
	SM(d38:0).2	46.333	5.534	2.2982
	DG(16:0_18:1)	16.903	4.0792	2.2982
	DG(18:1_18:2)	12.069	3.5932	2.2982
	PG(17:1_18:1)	10.347	3.3712	2.2982
	DG(18:1_18:2).2	9.8554	3.3009	2.2982
	LBPA(18:1_18:1).1	7.0511	2.8178	2.2982
	PG(18:1_18:1).3	7.0511	2.8178	2.2982
	Cer(d38:0)	6.8491	2.7759	2.2982
	PE(18:0p_22:3)	5.4977	2.4588	2.2982
	Cer(d18:0_16:0).4	4.8861	2.2887	2.2982
	DG(34:1e)	3.9383	1.9776	2.2982
	DG(34:1e).5	2.6827	1.4237	2.2982
	TG(16:0_8:0_18:2)	36.556	5.192	2.2964
	PI(16:0_16:1).2	5.8615	2.5513	2.2964
	Cer(d18:1_25:0)	5.3114	2.4091	2.2964
	DG(30:1e).3	9.9752	3.3184	2.2946
	TG(15:0_13:0_17:0)	26.541	4.7301	2.2937
	DG(18:1_18:2).1	20.064	4.3266	2.2937
	DG(34:2e).2	15.181	3.9242	2.2937
	PG(20:3_18:2).1	14.89	3.8963	2.2937
	PC(18:4_22:6)	6.2793	2.6506	2.2937
	Cer(d19:1_24:0)	4.6587	2.2199	2.2937
	Hex2Cer(t18:0_23:0)2O	4.79	2.26	2.2846
	PC(22:3_18:2)	2.6391	1.4	2.2846
	LPG(18:1).5	10.285	3.3624	2.2835
	TG(17:0_18:1_18:2)	2.689	1.4271	2.2835
	PG(18:1_22:5).1	5.0048	2.3233	2.2818
	TG(18:0_17:0_17:1)	2.1633	1.1132	2.2818
	TG(16:1_16:1_16:1).1	3.8662	1.9509	2.2773
	PG(18:1_22:4).1	5.643	2.4965	2.2657
	PI(34:1).1	4.4857	2.1653	2.2635
	TG(19:1_18:1_18:2)	3.8197	1.9335	2.2635
	DG(28:0e).2	11.573	3.5327	2.2624
	PI(18:1_20:4).1	15.951	3.9955	2.262
	Cer(m18:1_23:0)	8.7574	3.1305	2.2531
	TG(16:1_11:1_18:1)	25.997	4.7003	2.2511
	Cer(d18:0_22:0).2	6.9109	2.7889	2.2511
	PI(18:0_22:5).2	5.3151	2.4101	2.2511
	PC(38:7)	6.4392	2.6869	2.2487
	Cer(d18:0_16:0).3	4.7918	2.2606	2.2413
	TG(15:0_14:0_16:1)	21.012	4.3932	2.2325
	Hex2Cer(d18:1_22:0+O)	18.272	4.1916	2.2325
	DG(17:1_16:0)	11.697	3.548	2.2325
	Hex2Cer(d18:1_20:0)	4.8729	2.2848	2.2316
	TG(16:0_9:0_18:2)	23.814	4.5737	2.229
	TG(16:0_8:0_18:2).1	11.438	3.5158	2.229
	DG(34:3e).1	42.564	5.4116	2.228
	DG(32:2e).1	15.694	3.9721	2.223
	TG(18:1_18:1_18:3)	2.7758	1.4729	2.2222
	PG(18:0_18:1).1	24.731	4.6282	2.2192
	DG(29:0e)	9.3317	3.2221	2.2192
	PG(20:1_18:1)	8.3817	3.0672	2.2192
	DG(30:0e).5	5.3112	2.409	2.2188
	TG(16:0_11:1_16:1)	30.771	4.9435	2.2178
	DG(28:0e).1	33.155	5.0512	2.2156
	TG(18:1_17:1_18:3)	4.8321	2.2727	2.2156
	Hex2Cer(d18:1_24:2)	5.2127	2.382	2.2091
	Hex1Cer(d18:1_24:0+O)	17.452	4.1253	2.2069
	TG(18:1_12:0_14:0)	19.463	4.2827	2.2061
	LBPA(18:1_18:1)	8.5887	3.1024	2.2061
	DG(30:1e).2	21.525	4.4279	2.201
	TG(4:0_18:1_18:3)	143.92	7.1691	2.2007
	LPG(18:2).1	12.175	3.6058	2.1972
	Cer(d18:1_22:0).2	5.5861	2.4818	2.1957
	Hex2Cer(d18:1_23:0+O)	18.727	4.227	2.1953
	TG(15:0_16:1_16:1)	9.6579	3.2717	2.1848
	TG(16:1_14:1_16:1).1	13.992	3.8065	2.183
	PG(18:1_22:5).7	7.0359	2.8147	2.183
	DG(17:0_18:1).1	6.5794	2.718	2.183
	PG(18:1_18:2).1	6.3862	2.675	2.183
	TG(16:0_16:0_17:1).1	5.9293	2.5679	2.183
	PE(18:1p_18:1).1	4.7407	2.2451	2.183
	TG(15:0_16:0_18:2)	5.7636	2.527	2.1737
	TG(16:0_16:1_18:1).2	3.3192	1.7308	2.1737
	TG(16:0_16:1_18:1).4	5.1751	2.3716	2.1732
	PI(18:1_18:1)	13.615	3.7671	2.1711
	TG(16:0_14:0_16:0)	31.442	4.9746	2.1696
	TG(16:1_17:1_18:1)	44.92	5.4893	2.1685
	DG(30:0e).3	10.415	3.3807	2.1685
	TG(18:1_10:1_18:2).1	10.07	3.332	2.1685
	PG(16:0_18:1)	9.6823	3.2754	2.1685
	PG(18:1_18:1).2	5.7946	2.5347	2.1685
	TG(16:0_16:0_17:1)	5.7433	2.5219	2.1685
	Hex2Cer(d18:1_23:0)	5.6535	2.4992	2.1685
	PE(18:0p_20:1)	5.09	2.3477	2.1685
	Cer(d16:1_23:0).3	4.9131	2.2966	2.1685
	DG(34:2e).4	4.9129	2.2966	2.1685
	DG(32:0e).1	3.9914	1.9969	2.1685
	TG(18:1_17:1_18:1)	3.6191	1.8556	2.1685
	TG(16:0_18:1_18:2).3	2.7959	1.4833	2.168
	TG(16:0_10:0_22:6)	6.6498	2.7333	2.1669
	Cer(d16:1_24:1).2	4.2772	2.0967	2.1659
	DG(18:1_18:1).1	17.656	4.1421	2.1551
	Cer(d18:0_24:0).2	7.444	2.8961	2.1551
	Cer(d16:1_24:1)	5.6808	2.5061	2.1551
	SM(d40:0)	4.2065	2.0726	2.1551
	SM(d43:1).1	4.1947	2.0686	2.1551
	TG(8:0_18:2_18:2)	20.406	4.3509	2.154
	SM(d37:1)	2.8733	1.5227	2.1516
	Cer(d18:1_24:2).1	4.7482	2.2474	2.1456
	LBPA(18:2_18:2).1	22.603	4.4985	2.1443
	TG(14:0_11:1_18:2)	31.385	4.972	2.1394
	SM(d42:1).8	33.373	5.0606	2.1366
	PI(16:0_16:1).3	4.0322	2.0116	2.1366
	PC(16:1_16:1).2	6.4259	2.6839	2.1365
	Cer(d16:1_24:1).3	4.2448	2.0857	2.1365
	TG(16:0_16:0_18:1)	3.2636	1.7065	2.1365
	PG(18:2_18:2).3	22.555	4.4954	2.1354
	Cer(t17:0_22:0)2O	4.7755	2.2556	2.1312
	PI(18:0_22:5).4	3.5972	1.8469	2.1312
	TG(4:0_18:1_18:1).1	35.835	5.1633	2.1236
	TG(16:1_14:0_18:2)	493.5	8.9469	2.1194
	SPH(t18:0)	13.843	3.791	2.1178
	TG(16:0_17:1_18:1).1	3.5051	1.8094	2.1153
	Cer(d18:1_18:0).6	3.6599	1.8718	2.113
	TG(16:0_8:0_18:1)	21.297	4.4126	2.1128
	TG(16:0_12:0_18:1)	8.6168	3.1072	2.1128
	Cer(d40:1).1	5.1056	2.3521	2.1128
	Hex1Cer(d41:1)2O	4.1325	2.047	2.1128
	PE(18:0_18:2).5	29.372	4.8764	2.1099
	SM(t18:0_24:2).2	5.0059	2.3236	2.1081
	Cer(d42:1).1	7.4795	2.9029	2.1068
	DG(34:1e).2	16.71	4.0626	2.0994
	Cer(d19:2_23:0+O)	5.9316	2.5684	2.0994
	PC(16:0e_18:2)	4.1972	2.0694	2.0994
	Cer(d18:1_23:0).2	4.1839	2.0648	2.0994
	PG(18:3_22:6).2	3.6308	1.8603	2.0994
	PG(18:1_22:4)	5.1119	2.3539	2.0992
	DG(26:0e)	66.69	6.0594	2.0985
	LBPA(16:1_18:1)	14.687	3.8765	2.0985
	PG(16:1_18:1).3	14.687	3.8765	2.0985
	PI(16:1_18:1).1	7.5246	2.9116	2.0985
	PI(18:0_20:3).2	2.1152	1.0808	2.093
	DG(18:2_18:2).1	28.209	4.8181	2.0881
	Cer(d18:0_16:0).2	3.8431	1.9423	2.0881
	Cer(m18:1_20:0)	13.023	3.703	2.0879
	PC(17:0_18:1)	3.4416	1.7831	2.0879
	TG(18:4_16:0_16:1)	25.934	4.6968	2.0873
	Cer(d18:0_24:2)	8.0465	3.0084	2.0873
	DG(34:2e).6	2.4165	1.2729	2.0873
	Cer(d18:1_23:0).3	3.9685	1.9886	2.0827
	PG(18:2_18:2)	19.637	4.2955	2.0737
	Cer(d18:1_24:2).3	7.0186	2.8112	2.0737
	Hex1Cer(t36:1)	3.6098	1.8519	2.0721
	DG(30:0e).2	7.9964	2.9993	2.0708
	TG(18:0e_18:1_22:3)	5.4197	2.4382	2.0708
	PE(18:0p_24:2)	5.1581	2.3668	2.0708
	Hex2Cer(t18:0_22:0)2O	4.0554	2.0198	2.0668
	Hex2Cer(d18:1_22:0)	4.1416	2.0502	2.0626
	Cer(d40:0)	5.8051	2.5373	2.0617
	PC(36:6)	5.9404	2.5706	2.0594
	DG(31:0e)	4.2569	2.0898	2.0594
	DG(30:0e).4	5.8305	2.5436	2.0589
	TG(4:0_14:0_16:0).1	91.523	6.5161	2.0534
	TG(11:0_16:0_18:1)	17.511	4.1302	2.0534
	TG(16:1_10:3_16:1)	11.476	3.5206	2.0534
	PI(16:0_18:1).1	5.3135	2.4096	2.0534
	LBPA(16:0_16:1)	17.769	4.1513	2.0425
	PC(20:0e_20:3)	4.7536	2.249	2.0425
	TG(4:0_17:1_18:2).1	11.566	3.5318	2.0418
	Cer(m18:1_24:1)	8.7736	3.1332	2.0418
	TG(15:0_16:1_18:3)	50.45	5.6568	2.0378
	PG(20:0_20:4)	6.5434	2.71	2.0301
	Hex2Cer(d18:1_24:0+O)	10.681	3.4169	2.0262
	TG(18:1_18:1_18:2)	2.7615	1.4655	2.0259
	DG(34:0e)	12.219	3.611	2.0225
	PI(18:1_20:4)	3.9497	1.9818	2.0225
	TG(16:0_16:1_18:1).1	3.875	1.9542	2.0225
	DG(30:0e).1	13.559	3.7612	2.0205
	PC(34:4).1	24.2	4.597	2.0201
	PG(18:2_20:4).1	6.7267	2.7499	2.0201
	Cer(d18:1_16:0).4	3.5542	1.8295	2.0201
	SM(d38:0).1	3.0696	1.6181	2.0201
	TG(16:1_17:1_18:2)	34.746	5.1188	2.0133
	TG(4:0_16:0_18:1).1	49.423	5.6271	2.0098
	TG(18:2_14:1_18:2).1	4.3448	2.1193	2.0098
	TG(15:0_15:0_15:0)	6.0633	2.6001	2.0091
	PG(18:1_22:6)	4.5505	2.186	2.0084
	TG(18:1_18:1_18:2).3	0.3944	-1.3423	2.0077
	TG(18:2_11:1_18:2)	45.516	5.5083	2.0052
	TG(11:0_16:1_16:1).1	81.431	6.3475	2.0051
	SM(d41:0).1	4.4127	2.1417	2.0028
	Cer(d18:1_23:1).2	3.7161	1.8938	2.0028
	DG(16:0_20:4).1	4.4256	2.1459	2.0015
	PC(30:1).1	4.5485	2.1854	1.9973
	Cer(d18:1_18:0).5	3.2717	1.71	1.9933
	Cer(d18:1_18:0).4	4.0348	2.0125	1.9929
	DG(32:1e).4	12.207	3.6096	1.9929
	Cer(d41:0)	6.7302	2.7506	1.9929
	DG(16:1_18:2)	23.087	4.529	1.9883
	Cer(d18:1_25:1).1	3.7893	1.9219	1.9883
	LPG(18:1).3	6.7246	2.7494	1.981
	SM(t40:1)	4.0846	2.0302	1.9808
	Hex2Cer(d18:1_24:0)	3.9203	1.971	1.9805
	TG(16:0_12:0_16:0)	23.343	4.5449	1.9728
	Cer(d18:0_24:1)	4.1982	2.0698	1.9728
	Cer(d18:1_23:1).1	3.7298	1.8991	1.9707
	DG(16:0_16:0).2	16.642	4.0568	1.9665
	TG(4:0_18:0_18:2).1	15.904	3.9913	1.9639
	DG(18:1_18:1)	11.96	3.5802	1.9636
	TG(16:0_10:3_18:2)	54.097	5.7575	1.9628
	TG(11:0_16:0_16:0).1	27.186	4.7648	1.9624
	Cer(d18:2_22:1)	3.1533	1.6569	1.9623
	PG(16:0_18:1).1	9.0396	3.1763	1.9603
	Hex1Cer(d42:1+O)	4.748	2.2473	1.9603
	TG(16:1_18:3_18:3)	3.8311	1.9377	1.9603
	Cer(d18:1_20:0)	4.1905	2.0671	1.955
	PG(18:2_18:2).2	16.403	4.0359	1.9539
	Hex2Cer(d42:2+O)	8.5663	3.0987	1.9539
	PG(18:1_18:1).5	8.2359	3.0419	1.953
	PG(18:1_20:4).3	5.5984	2.485	1.9512
	TG(16:0_10:2_16:0)	15.682	3.971	1.9509
	TG(18:1_18:2_18:3)	3.8576	1.9477	1.9476
	TG(11:0_16:0_18:1).2	10.664	3.4146	1.9382
	TG(16:0_8:0_12:0)	10.915	3.4482	1.9328
	PC(40:4e).1	3.8868	1.9586	1.9273
	TG(10:0_10:0_18:1).1	48.266	5.5929	1.9261
	TG(15:0_16:1_18:3).1	12.208	3.6097	1.9226
	PC(40:7).1	3.9873	1.9954	1.9226
	LPI(20:4).1	6.0614	2.5997	1.9199
	PE(16:1_16:1)	5.2489	2.392	1.9199
	TG(16:0_10:3_18:1).1	13.403	3.7444	1.919
	Cer(m38:2)	3.551	1.8282	1.9155
	D5TG(15:0_18:1_15:0)	0.21965	-2.1868	1.9147
	LPC(16:0e)	43.581	5.4456	1.9145
	PG(18:1_18:2).2	7.6349	2.9326	1.9145
	Hex2Cer(t18:0_24:0)2O	3.6785	1.8791	1.9145
	PC(34:2e)	2.8563	1.5141	1.9145
	TG(17:0_18:1_18:1)	2.4632	1.3006	1.9145
	TG(16:0_11:1_14:0)	49.808	5.6383	1.9023
	Cer(d18:1_20:0).3	3.4794	1.7988	1.9023
	DG(30:0e)	51.476	5.6858	1.901
	PG(18:0_18:1)	11.558	3.5309	1.901
	Cer(d17:1_20:0)	3.8804	1.9562	1.901
	TG(18:0_16:0_18:1).1	3.2082	1.6818	1.901
	DG(32:1e).7	2.4622	1.2999	1.901
	Cer(d18:1_20:0).2	3.5454	1.826	1.8998
	PE(18:0_22:4)	3.6172	1.8549	1.8974
	Cer(d18:1_24:0+O).3	4.2635	2.092	1.896
	Cer(d18:1_24:0).5	29.028	4.8594	1.8948
	PG(18:1_22:6).3	4.3353	2.1161	1.8948
	TG(17:0_18:1_18:2).2	2.3511	1.2334	1.8948
	PG(18:2_22:6).3	4.2764	2.0964	1.8922
	PC(38:1e)	9.6307	3.2676	1.8902
	TG(4:0_16:0_20:3).2	41.535	5.3763	1.8898
	TG(4:0_16:0_18:1).2	12.278	3.618	1.8898
	SPH(d18:1)	4.8761	2.2857	1.8898
	SM(d43:2).1	3.6108	1.8523	1.8898
	TG(16:1_18:2_18:2).1	2.585	1.3702	1.8898
	TG(16:0_6:0_18:1)	37.223	5.2181	1.8893
	PG(18:1_22:5)	4.2593	2.0906	1.8842
	TG(4:0_16:1_18:2).3	99.883	6.6422	1.8838
	TG(18:3_18:2_18:3)	13.077	3.709	1.8838
	PG(18:3_22:6)	4.0877	2.0313	1.8838
	TG(16:0_12:0_14:0).1	16.012	4.0011	1.8824
	TG(16:0_6:0_18:1).1	10.44	3.3841	1.8733
	Cer(d34:1)	3.3942	1.7631	1.8733
	SM(d36:0)	2.3056	1.2052	1.8672
	DG(18:0_18:1)	7.2492	2.8578	1.8668
	SM(d40:1).3	3.1063	1.6352	1.8601
	LBPA(18:2_18:2)	18.736	4.2277	1.8589
	TG(16:0_10:1_18:1)	14.433	3.8513	1.8589
	TG(8:0_10:0_18:1)	37	5.2094	1.8541
	PC(16:1_22:6)	5.385	2.4289	1.8512
	CL(68:6)	19.537	4.2881	1.8494
	TG(11:0_14:0_16:1).1	13.542	3.7594	1.8431
	PC(16:0_14:1).2	8.4341	3.0762	1.8427
	TG(18:3_18:2_18:2)	5.3675	2.4242	1.8408
	DG(36:2)	4.8707	2.2841	1.8408
	Cer(d36:0)	3.8234	1.9349	1.8408
	LBPA(18:1_20:4).1	5.4127	2.4364	1.8378
	Hex2Cer(d42:2)	3.1108	1.6373	1.8334
	TG(18:1_18:1_18:1).3	0.47435	-1.076	1.8315
	TG(20:0e_18:1_22:3)	5.3495	2.4194	1.8282
	TG(16:1_18:2_18:3).2	5.2082	2.3808	1.8282
	Cer(d18:1_24:0+O)	2.7248	1.4461	1.8259
	DG(16:0_18:1).3	24.539	4.617	1.8168
	TG(18:1_11:1_12:1)	10.547	3.3988	1.8168
	PG(18:1_20:2)	8.1782	3.0318	1.8168
	DG(16:0_20:4)	7.6665	2.9386	1.8168
	LPC(18:1e)	4.6943	2.2309	1.8168
	Cer(d18:2_24:2).1	2.8438	1.5078	1.8168
	Hex1Cer(t18:0_24:0)	2.612	1.3852	1.8168
	TG(16:0_10:3_18:1)	37.132	5.2146	1.811
	LPC(18:2).1	5.2115	2.3817	1.8099
	TG(18:0_16:0_18:1).2	2.7577	1.4635	1.8099
	CL(18:2_18:2_18:2_16:1)	6.59	2.7203	1.8084
	TG(4:0_18:1_20:4)	5.7048	2.5122	1.8084
	SM(t41:1).1	5.2485	2.3919	1.8084
	PC(16:1e_17:0)	3.2578	1.7039	1.8084
	TG(13:0_17:1_17:1).1	9.1384	3.1919	1.8076
	TG(16:0_14:0_14:0)	8.0208	3.0038	1.8076
	TG(16:0_14:0_18:1).1	4.0085	2.0031	1.8059
	TG(19:1_13:0_15:0)	7.1902	2.846	1.8042
	Hex1Cer(d18:1_25:0)	4.0171	2.0062	1.8025
	TG(16:0_16:0_16:0)	4.0973	2.0347	1.7927
	TG(4:0_16:1_18:2)	71.705	6.164	1.7879
	PC(18:2_20:4)	4.2595	2.0907	1.7879
	TG(16:0_17:1_18:2)	3.5184	1.8149	1.7879
	SM(d42:1)	2.5016	1.3229	1.7879
	DG(16:0_16:0)	23.327	4.5439	1.785
	TG(15:0_13:0_13:0).1	8.8462	3.1451	1.7822
	PG(16:0_18:1).2	7.8618	2.9749	1.7822
	PG(18:2_22:6).5	3.8472	1.9438	1.7822
	TG(18:1_12:0_14:0).1	5.1369	2.3609	1.782
	LPC(18:0e)	8.0836	3.015	1.7798
	TG(29:0_18:1_18:1)	6.5181	2.7045	1.7798
	PC(37:3)	3.5505	1.828	1.7798
	PC(34:4)	5.7973	2.5354	1.7793
	TG(11:0_14:0_16:0).1	13.934	3.8005	1.778
	TG(4:0_16:1_18:1).1	62.7	5.9704	1.7761
	LPC(18:2)	4.8691	2.2837	1.7761
	DG(18:0_16:0)	10.508	3.3934	1.7737
	SM(d41:1).3	2.9156	1.5438	1.7734
	PC(40:5e).1	2.5704	1.362	1.7733
	TG(16:0_14:0_14:0).3	180.07	7.4924	1.7725
	TG(4:0_17:1_18:1)	7.2578	2.8595	1.7725
	PG(18:1_18:1)	5.5758	2.4792	1.7725
	PE(18:1_18:2).1	2.4956	1.3194	1.7725
	PG(18:2_22:6).4	4.0833	2.0297	1.7713
	TG(16:0_14:3_16:1)	20.126	4.331	1.7708
	TG(8:0_8:0_18:1).1	30.224	4.9176	1.7666
	TG(4:0_14:0_16:0)	21.076	4.3975	1.7636
	TG(16:0_16:1_18:1).5	92.379	6.5295	1.7624
	DG(28:1e)	46.144	5.5281	1.7624
	SPH(d18:0)	8.1306	3.0234	1.7624
	TG(20:1_24:0_24:1)	7.0242	2.8123	1.7572
	TG(4:0_16:0_16:0).1	51.347	5.6822	1.7564
	TG(16:0_11:1_18:3)	26.359	4.7202	1.7564
	TG(4:0_16:0_18:2)	27.63	4.7882	1.7553
	DG(18:1_18:2).3	6.6108	2.7248	1.7553
	PG(18:0_18:1).2	3.95	1.9818	1.7553
	PC(18:3e_18:0)	3.2236	1.6887	1.7553
	SM(d39:1).1	3.0389	1.6035	1.7549
	TG(16:0_12:0_18:2)	272.54	8.0903	1.749
	SM(d42:0)	3.3333	1.737	1.7468
	TG(16:0_11:1_18:1).2	10.045	3.3284	1.7464
	TG(18:1_11:1_18:2)	14.475	3.8555	1.7404
	PC(36:2e)	5.9827	2.5808	1.7404
	TG(4:0_16:0_16:1).2	43.471	5.442	1.7357
	TG(16:0_9:0_16:1)	13.48	3.7528	1.7357
	LBPA(16:0_18:1)	7.8578	2.9741	1.7354
	TG(16:0_17:1_18:2).1	3.1785	1.6683	1.7347
	TG(16:0_18:1_22:6).1	0.17273	-2.5334	1.729
	PI(18:0_20:2)	4.9585	2.3099	1.728
	TG(8:0_10:0_18:2)	53.117	5.7311	1.7266
	SM(t42:1).2	5.0366	2.3325	1.7266
	PG(18:1_20:4).2	3.8106	1.93	1.7229
	TG(16:1_14:1_16:1).2	127.48	6.9941	1.7216
	DG(18:0_18:1).1	5.4337	2.4419	1.7182
	SM(t42:3)	2.8364	1.504	1.7182
	TG(16:0_6:0_16:0).2	45.152	5.4967	1.7159
	LPG(18:2).2	16.907	4.0795	1.7099
	TG(15:0_16:0_16:1)	6.1168	2.6128	1.7099
	Cer(m18:1_22:0)	5.3503	2.4196	1.7099
	TG(10:0_10:0_22:1)	4.7897	2.2599	1.7099
	LPI(18:0).3	2.6668	1.4151	1.7099
	DG(18:1_18:1).2	6.0231	2.5905	1.7095
	SM(t40:1).1	3.5876	1.843	1.7063
	TG(16:1_6:0_20:2)	11.638	3.5408	1.7025
	TG(12:0_18:2_22:6)	3.1889	1.6731	1.6991
	TG(16:0_18:1_23:1)	2.7727	1.4713	1.6991
	PC(16:1_20:5)	3.7046	1.8893	1.6977
	SM(d40:2).6	9.8634	3.3021	1.6949
	PG(16:1_22:6).4	8.8294	3.1423	1.6949
	Cer(d18:1_25:1)	2.819	1.4952	1.6948
	PE(20:1e_18:2)	4.0374	2.0134	1.6893
	TG(4:0_16:1_17:1).1	5.4528	2.447	1.6872
	TG(16:0_16:0_18:1).4	19.703	4.3004	1.6851
	TG(29:0_16:0_18:1)	5.2693	2.3976	1.6821
	PI(16:1_18:1)	5.1788	2.3726	1.6821
	DG(16:0_22:6)	3.5438	1.8253	1.6821
	TG(4:0_14:0_16:1).2	19.823	4.3091	1.6818
	TG(4:0_16:0_20:3)	6.4925	2.6988	1.6759
	TG(18:1_18:2_18:3).1	3.2976	1.7214	1.6759
	Cer(d17:1_18:0)	2.4551	1.2958	1.6741
	PG(18:1_22:6).1	2.9839	1.5772	1.6733
	TG(16:0_11:1_18:1)	8.0739	3.0133	1.6725
	PE(18:1_18:1).1	2.5425	1.3462	1.6689
	TG(15:0_12:0_16:0)	9.3729	3.2285	1.6681
	PIP(54:6)	2.7332	1.4506	1.6681
	Cer(d18:1_26:1)	2.5564	1.3541	1.6681
	Cer(d18:2_23:0).3	2.4027	1.2646	1.6681
	TG(18:1_18:1_23:1)	2.3254	1.2175	1.6681
	Hex2Cer(t18:0_16:0)2O	3.5525	1.8288	1.6675
	Cer(d18:1_22:0).6	2.7423	1.4554	1.6657
	PG(20:3_22:6).4	3.6328	1.8611	1.6651
	SM(d43:1).2	3.0187	1.5939	1.6651
	TG(20:0e_18:1_18:1)	3.6897	1.8835	1.6596
	PG(18:1_22:6).2	3.4551	1.7887	1.6595
	Hex2Cer(d40:1)	2.9387	1.5552	1.6592
	DG(20:1_18:1)	6.7872	2.7628	1.656
	Cer(d18:1_22:0+O)	2.491	1.3167	1.654
	TG(4:0_18:1_18:1)	32.269	5.0121	1.6518
	Cer(m18:1_24:0)	3.1435	1.6524	1.6496
	Hex2Cer(d41:1)	3.3728	1.7539	1.6458
	TG(16:0_10:2_16:1)	12.457	3.6389	1.6456
	TG(4:0_18:0_18:1).1	56.567	5.8219	1.6451
	PC(18:3_18:2)	3.6944	1.8854	1.6451
	SM(d18:1_24:2)	2.3039	1.2041	1.6451
	TG(4:0_18:0_18:2)	26.525	4.7293	1.638
	TG(16:0_10:2_16:0).1	4.6589	2.22	1.6355
	TG(18:1e_18:1_24:1)	4.2118	2.0744	1.6355
	TG(16:0_10:1_14:0)	11.731	3.5523	1.6343
	Cer(d18:1_23:1)	2.639	1.4	1.6343
	Cer(d18:1_16:0).5	2.3367	1.2245	1.6327
	Cer(d16:1_16:0)	4.3992	2.1372	1.6296
	TG(4:0_16:1_17:1)	18.811	4.2335	1.628
	PC(38:4).2	4.6953	2.2312	1.628
	Cer(m42:0+O)	4.0494	2.0177	1.628
	PG(18:1_18:1).7	5.0344	2.3318	1.6253
	TG(16:1_12:0_18:1).2	3.7836	1.9198	1.6233
	TG(16:0_10:1_18:1).1	3.6338	1.8615	1.6199
	Hex2Cer(d18:1_16:0).1	3.3661	1.7511	1.6174
	TG(11:0_18:2_18:2)	15.483	3.9527	1.6121
	TG(29:1_16:0_18:1)	3.7231	1.8965	1.6104
	TG(12:0_12:0_14:0)	61.058	5.9321	1.6086
	TG(4:0_16:0_16:1).1	10.418	3.381	1.6086
	TG(16:1_14:0_18:1).6	8.1082	3.0194	1.6086
	PG(22:5_18:2).1	3.527	1.8184	1.6086
	DG(16:0_20:5)	3.3805	1.7572	1.6086
	TG(18:0_16:0_16:0)	2.7591	1.4642	1.6086
	LPE(18:2).2	9.0392	3.1762	1.6078
	Co(Q10).1	2.6993	1.4326	1.6078
	SM(d43:2).2	2.263	1.1783	1.6078
	Cer(d42:2).1	2.5538	1.3526	1.6031
	Hex1Cer(d41:1+O)	3.0272	1.598	1.6002
	Cer(d18:1_24:1).4	2.4556	1.2961	1.6
	TG(16:0_18:1_22:5).1	0.34177	-1.5489	1.5986
	TG(18:3_18:2_18:3).2	2.7558	1.4625	1.5983
	Cer(d42:0)	4.0141	2.0051	1.5967
	Hex1Cer(d18:1_23:0)	2.8393	1.5055	1.5967
	Cer(d18:1_22:0).7	2.5365	1.3429	1.5967
	TG(18:2e_16:0_18:1)	4.2747	2.0958	1.5956
	TG(11:0_13:0_15:0).1	18.835	4.2354	1.5935
	PG(18:1_22:5).4	4.5016	2.1704	1.5935
	TG(16:0e_18:1_24:2)	3.7419	1.9038	1.5927
	TG(16:1_6:0_18:2)	60.521	5.9194	1.5919
	PC(18:2_18:2)	5.5024	2.4601	1.5917
	Cer(d18:2_25:0)	2.6858	1.4253	1.5871
	TG(11:0_14:0_16:0)	18.844	4.236	1.585
	TG(16:0_12:0_18:1).3	11.709	3.5496	1.585
	TG(16:0_17:0_18:1)	2.3946	1.2598	1.585
	SM(d38:1).1	2.0258	1.0185	1.5844
	TG(18:2e_16:0_16:0)	4.269	2.0939	1.5791
	Cer(d16:1_23:0)	3.5163	1.814	1.5791
	DG(33:0e)	2.6712	1.4175	1.5791
	TG(15:0_15:0_17:0)	6.144	2.6192	1.5784
	LPE(18:2)	9.5163	3.2504	1.5777
	TG(18:1_23:0_24:0)	4.3569	2.1233	1.5777
	TG(16:0_6:0_16:1)	20.055	4.3259	1.5718
	TG(4:0_16:0_16:0)	9.9315	3.312	1.5718
	LBPA(18:1_20:4)	4.8939	2.291	1.5618
	PEt(19:1_22:6)	2.6646	1.4139	1.5589
	TG(18:0_16:0_17:0)	2.4107	1.2695	1.5586
	TG(16:1_10:1_18:3)	20.965	4.3899	1.5555
	PC(37:4)	2.5564	1.3541	1.5555
	DG(36:1e)	2.2705	1.183	1.5531
	TG(4:0_16:1_18:3)	26.137	4.708	1.5523
	TG(16:0_12:0_16:1)	7.2861	2.8651	1.5488
	PC(38:7).1	6.5194	2.7047	1.5488
	PG(18:1_22:5).5	4.3269	2.1133	1.5488
	TG(16:0_6:0_20:4)	4.325	2.1127	1.5488
	TG(16:1_16:1_18:2).1	3.8885	1.9592	1.5488
	PC(16:1_20:4)	3.4543	1.7884	1.5488
	PC(16:1_22:6).2	3.4003	1.7657	1.5488
	PI(16:0_16:1)	7.9655	2.9938	1.5459
	TG(15:0_6:0_20:4)	4.2635	2.092	1.5437
	PG(16:1_22:6).1	3.9182	1.9702	1.5381
	PC(16:1e_18:2).1	2.4086	1.2682	1.5381
	TG(15:0_16:0_18:1).1	3.0135	1.5914	1.5363
	SM(d41:1).2	3.1544	1.6574	1.536
	TG(16:0_16:0_18:1).2	2.1987	1.1366	1.5339
	LPC(16:1).4	3.65	1.8679	1.532
	TG(4:0_14:0_18:2)	7.9563	2.9921	1.5315
	TG(29:0_18:1_20:1)	14.397	3.8477	1.5314
	Hex2Cer(d34:1)	3.1633	1.6614	1.5296
	TG(4:0_15:0_16:0)	18.824	4.2345	1.5228
	PC(16:0e_18:2).1	3.3595	1.7482	1.5226
	PG(18:1_18:2)	13.876	3.7945	1.5214
	TG(4:0_16:0_22:6).2	5.5192	2.4645	1.5199
	Co(Q10).2	2.4602	1.2988	1.5165
	PC(38:7).4	3.2373	1.6948	1.5112
	Hex3Cer(d18:1_24:0)	2.1881	1.1297	1.511
	Hex3Cer(t42:0)2O	2.1881	1.1297	1.511
	PC(18:2e_18:0).1	6.6008	2.7226	1.5089
	LBPA(18:1_18:2)	13.924	3.7996	1.506
	PI(16:0_16:1).1	2.5734	1.3637	1.5047
	TG(4:0_16:0_18:1).3	61.088	5.9328	1.5021
	PC(36:4).1	10.052	3.3294	1.5021
	TG(16:0_8:0_18:1).1	5.2451	2.391	1.5021
	SM(t36:1).1	3.3063	1.7252	1.5021
	PG(18:2_22:6).6	4.2578	2.0901	1.5003
	SM(d43:3)	4.1955	2.0688	1.5003
	TG(18:0e_18:1_18:1).1	3.4439	1.7841	1.4967
	TG(16:0_14:0_16:0).1	2.968	1.5695	1.4938
	TG(18:1e_16:0_24:1)	3.1646	1.662	1.4927
	Cer(d18:1_25:0).1	2.431	1.2815	1.49
	TG(18:1_18:1_22:6).1	0.1969	-2.3445	1.4886
	TG(4:0_14:0_14:0).1	34.577	5.1118	1.4869
	TG(29:0_18:1_18:2)	4.6313	2.2114	1.4862
	TG(15:0_18:2_18:3).1	4.5062	2.1719	1.4755
	Cer(d18:2_23:0).4	2.8998	1.536	1.4755
	DG(34:2e).3	26.436	4.7244	1.473
	TG(4:0_14:0_18:2).1	3.3397	1.7397	1.473
	Cer(d18:1_26:0)	2.3089	1.2072	1.4728
	Cer(d18:1_24:1).3	2.2111	1.1448	1.4728
	Cer(d18:2_25:1)	2.2045	1.1405	1.4713
	TG(36:3)	23.72	4.568	1.4696
	TG(16:1_6:0_18:2).1	18.267	4.1912	1.4688
	TG(4:0_16:0_17:1).2	5.1198	2.3561	1.4683
	TG(15:0_18:1_22:6)	4.4421	2.1512	1.4653
	LPI(18:0).2	2.452	1.2939	1.4653
	TG(4:0_16:0_16:1).3	12.436	3.6365	1.4623
	TG(18:1e_16:0_18:1).1	3.3794	1.7568	1.4612
	TG(16:0_14:1_16:1)	188.66	7.5597	1.4604
	TG(18:1_11:1_18:2).1	54.608	5.771	1.4604
	SM(t18:0_23:1)	2.2231	1.1526	1.4604
	PC(18:0_22:5)	2.0757	1.0536	1.4604
	TG(16:0_18:2_23:0)	2.4297	1.2808	1.4599
	TG(14:0_17:1_18:2)	3.8274	1.9364	1.4578
	SM(d44:1).2	2.9694	1.5702	1.4578
	TG(16:0_10:3_16:0)	18.667	4.2224	1.4535
	TG(4:0_16:0_18:3)	7.2437	2.8567	1.4533
	Hex1Cer(d18:1_22:0)	2.0075	1.0054	1.4519
	TG(4:0_16:0_18:1).4	13.069	3.7081	1.4518
	Cer(d19:0_23:0)	2.1286	1.0899	1.4518
	PC(36:5)	7.1163	2.8311	1.4479
	PC(38:7).2	9.2562	3.2104	1.4437
	TG(16:0_8:0_22:6)	5.3596	2.4221	1.4364
	TG(16:0_6:0_16:0).1	74.286	6.215	1.4307
	PC(36:5).1	4.4429	2.1515	1.43
	TG(16:0_16:0_18:1).1	2.4883	1.3152	1.43
	PC(34:3)	5.2191	2.3838	1.4288
	DG(20:3_18:2)	6.7792	2.7611	1.4277
	PC(17:0_20:3).1	3.6128	1.8531	1.4267
	TG(18:0_22:4_22:4)	0.066316	-3.9145	1.4192
	DG(32:1e).1	2.0184	1.0132	1.4134
	TG(4:0_16:0_20:5)	18.357	4.1982	1.4119
	TG(4:0_16:1_18:2).2	4.5412	2.1831	1.4107
	PA(24:0_22:6)	2.1864	1.1286	1.4107
	TG(4:0_16:0_17:1)	23.906	4.5793	1.4079
	PE(16:0_20:3).2	3.0549	1.6111	1.4079
	PC(17:1_18:1)	3.0388	1.6035	1.4079
	PE(16:1_18:2).1	2.4558	1.2962	1.4079
	TG(18:1_13:0_22:6)	2.0373	1.0266	1.4075
	TG(16:0_9:0_14:0)	27.566	4.7848	1.4063
	TG(16:0_11:1_18:1).1	10.691	3.4183	1.3991
	Cer(d18:1_23:0)	2.6305	1.3954	1.3981
	PC(17:1_18:1).1	2.547	1.3488	1.398
	PC(14:0_20:4)	2.1904	1.1312	1.3959
	TG(25:1_16:0_18:1)	2.1469	1.1023	1.3949
	PE(20:1p_22:4).1	2.0211	1.0152	1.3949
	PC(35:2)	3.2458	1.6986	1.3943
	TG(16:0_18:1_18:2).4	21.542	4.4291	1.3929
	SM(d32:4)	2.21	1.1441	1.3929
	PE(20:0p_18:2)	2.0327	1.0234	1.3929
	PS(38:5)	2.6842	1.4245	1.3916
	DG(20:1_18:1).1	2.664	1.4136	1.388
	PG(20:0_18:2).1	13.06	3.707	1.3872
	PG(18:2_20:4).2	5.2153	2.3828	1.3872
	LPC(19:0).5	4.3221	2.1117	1.3872
	PC(33:2)	2.383	1.2528	1.3872
	PE(18:2_18:2).2	4.3501	2.1211	1.3868
	TG(19:1_12:0_13:0)	13.569	3.7623	1.3866
	TG(16:0_14:0_16:1)	15.927	3.9934	1.3819
	TG(18:3_14:1_18:2).1	13.448	3.7493	1.3812
	TG(18:1_18:1_18:3).1	2.2849	1.1921	1.3791
	PE(16:1_18:1).1	2.0294	1.0211	1.377
	TG(16:0_6:0_16:1).1	71.625	6.1624	1.3763
	Co(Q10)	3.2371	1.6947	1.3763
	TG(16:0_8:0_10:0)	26.879	4.7484	1.3713
	TG(12:0_12:0_14:0).1	13.773	3.7838	1.3696
	LPC(20:5).3	5.7749	2.5298	1.3691
	LPC(18:2).2	6.6612	2.7358	1.3662
	DG(32:1e)	2.3327	1.222	1.3662
	PC(18:1e_18:2)	3.0407	1.6044	1.3658
	Cer(d18:1_24:0).1	2.4221	1.2763	1.3626
	TG(18:2_18:2_18:2)	2.7707	1.4703	1.3591
	DG(18:0_18:0)	2.6851	1.425	1.3546
	DG(18:1_20:4).3	2.5565	1.3542	1.352
	CL(18:2_18:2_18:2_18:2)	2.2829	1.1908	1.352
	Cer(d17:1_16:0)	2.4585	1.2978	1.3514
	Cer(d19:1_24:3)	3.0899	1.6276	1.3507
	PC(33:3)	5.2725	2.3985	1.3476
	TG(16:0_12:0_22:6)	2.848	1.5099	1.3476
	TG(15:0_18:2_18:3)	11.547	3.5295	1.3474
	PG(18:0_16:1)	9.0098	3.1715	1.3474
	LBPA(16:1_18:0)	8.9739	3.1657	1.347
	PC(36:1).2	2.6166	1.3877	1.3458
	TG(16:0_16:1_18:3)	2.0843	1.0596	1.3429
	LPC(17:0)	3.9588	1.9851	1.3426
	PS(20:3_18:2)	2.458	1.2975	1.3373
	PC(34:3).1	10.008	3.3231	1.3321
	LPE(22:6).2	4.9563	2.3093	1.3283
	PS(18:0_22:4)	3.1369	1.6493	1.3282
	PC(16:1_18:2)	5.3887	2.4299	1.3274
	PC(36:1e)	2.4283	1.2799	1.3274
	Hex2Cer(d42:1)	2.4245	1.2777	1.3229
	TG(16:0_6:0_22:6)	4.171	2.0604	1.3168
	PE(16:0_18:3).1	9.4479	3.24	1.3167
	TG(18:1_11:1_18:1)	3.0363	1.6023	1.3167
	Cer(d30:1).2	2.3446	1.2293	1.3167
	SM(t42:2)	3.2336	1.6931	1.312
	PE(16:0_18:3)	2.9808	1.5757	1.3112
	PG(22:5_18:2)	5.161	2.3676	1.311
	SM(t38:3)	2.0349	1.0249	1.311
	TG(4:0_18:0_22:6)	3.9444	1.9798	1.3108
	TG(15:0_14:0_16:0)	5.0998	2.3504	1.308
	PE(20:1p_18:2)	2.425	1.278	1.3077
	TG(16:0_6:0_16:0)	16.575	4.0509	1.3045
	DG(18:1_20:4).1	2.4933	1.318	1.3045
	TG(16:0_8:0_16:0).1	5.8204	2.5411	1.3038
	PS(18:1_20:4)	3.5832	1.8413	1.303
	TG(19:1_17:0_17:0)	2.3577	1.2374	1.3017

## Sheet: Table S7
	Table S7: List of differential lipid species between MAFLD and HCC in tissue
	LipidIon	FC (HCC/MAFLD)	Log2 (FC)	Log10 (p-value)
	SM(d37:0).1	0.25653	-1.9628	2.0833
	PE(16:0_18:2).1	0.10705	-3.2236	1.839
	PE(18:0_18:2).4	0.13239	-2.9171	1.839
	Cer(d42:1).4	0.16353	-2.6123	1.839
	Cer(m18:1_24:0+O).1	0.16439	-2.6048	1.839
	Cer(d19:1_23:0)	0.16701	-2.582	1.839
	Cer(m18:0_24:0)	0.17569	-2.5089	1.839
	Cer(d19:1_22:0)	0.18208	-2.4574	1.839
	Cer(d19:1_24:0).2	0.18426	-2.4402	1.839
	Cer(d19:1_24:0).1	0.18559	-2.4298	1.839
	Cer(d19:1_23:0).1	0.20211	-2.3068	1.839
	Cer(d19:1_22:0).1	0.21953	-2.1875	1.839
	SM(d43:1).1	0.22213	-2.1705	1.839
	DG(34:4e)	0.22359	-2.161	1.839
	Cer(d19:1_24:0)	0.23931	-2.0631	1.839
	TG(18:3_18:2_20:5)	0.27292	-1.8734	1.839
	SM(d40:4)	0.48295	-1.0501	1.839
	LBPA(20:3_20:4)	0.1884	-2.4081	1.829
	SM(d37:0)	0.14232	-2.8127	1.778
	SM(d42:1).8	0.059859	-4.0623	1.7452
	TG(10:0_18:2_18:3)	0.098122	-3.3493	1.7452
	SM(d18:1_24:0)	0.13544	-2.8843	1.7452
	TG(12:0_18:2_18:3)	0.14048	-2.8316	1.7452
	PG(22:5_18:2).3	0.20126	-2.3129	1.7452
	Co(Q9)	0.21736	-2.2019	1.7452
	PC(16:1_16:1)	0.22745	-2.1364	1.7452
	Cer(d43:1).1	0.23807	-2.0705	1.7452
	Cer(d18:1_25:0)	0.24823	-2.0103	1.7452
	TG(16:0_18:2_18:3).1	0.30994	-1.6899	1.7452
	DG(34:1e)	0.31433	-1.6697	1.7452
	TG(18:1_18:1_18:3)	0.39552	-1.3382	1.7452
	Cer(d19:1_22:0).2	0.19816	-2.3352	1.735
	TG(18:2_18:2_18:2)	0.23845	-2.0682	1.735
	TG(15:0_16:1_18:3).1	0.10659	-3.2299	1.6909
	TG(8:0_18:2_18:2)	0.081723	-3.6131	1.6643
	TG(29:0_18:1_18:1)	0.1596	-2.6474	1.6643
	Cer(m19:0_22:0)	0.2334	-2.0991	1.6506
	TG(29:0_16:0_18:1)	0.15663	-2.6746	1.6173
	Cer(d19:1_24:1).1	0.20838	-2.2627	1.6173
	TG(18:1_23:0_24:0)	0.15527	-2.6872	1.6114
	TG(12:0_18:2_18:2)	0.19924	-2.3275	1.6114
	Co(Q9).1	0.23369	-2.0973	1.5933
	Cer(d43:2)	0.26012	-1.9428	1.5721
	Cer(d19:1_24:1)	0.30479	-1.7141	1.5476
	TG(18:3_17:1_18:2)	0.19078	-2.39	1.534
	DG(16:0_18:2).2	0.25237	-1.9864	1.534
	Cer(d18:1_22:0).3	0.27936	-1.8398	1.5162
	DG(34:4e).1	0.34388	-1.54	1.5162
	Cer(d40:1).1	0.24641	-2.0208	1.5062
	DG(18:3_18:2)	0.28691	-1.8013	1.5062
	SM(d43:1).2	0.3244	-1.6242	1.5062
	PIP(54:6)	0.34722	-1.5261	1.5062
	DG(34:3e).6	0.42454	-1.236	1.5062
	TG(16:0_18:2_18:2)	0.341	-1.5521	1.4999
	SM(d38:0).2	0.1059	-3.2392	1.4962
	TG(9:0_18:1_18:2)	0.14347	-2.8011	1.4962
	TG(8:0_18:2_18:2).1	0.14922	-2.7445	1.4962
	PG(18:3_18:2)	0.19302	-2.3732	1.4962
	TG(16:1_18:2_18:3)	0.22375	-2.16	1.4962
	PG(22:5_18:2).2	0.23387	-2.0962	1.4962
	Cer(d18:0_24:0).1	0.27802	-1.8467	1.4962
	Cer(d19:0_24:0).1	0.28213	-1.8256	1.4962
	Cer(m19:0_24:0)	0.29095	-1.7812	1.4962
	Cer(d18:2_25:0)	0.30379	-1.7188	1.4962
	PE(18:0_22:4)	0.30702	-1.7036	1.4962
	TG(18:1_17:1_18:3)	0.32018	-1.643	1.4962
	SM(d39:0).1	0.32063	-1.641	1.4962
	Cer(d16:0_23:0)	0.3233	-1.629	1.4962
	DG(33:2e)	0.34265	-1.5452	1.4962
	TG(16:0_18:2_18:3)	0.34409	-1.5391	1.4962
	TG(16:0_18:1_18:3)	0.42578	-1.2318	1.4962
	TG(18:1_17:1_18:2).1	0.44276	-1.1754	1.4962
	TG(16:1_17:1_18:2).2	0.4062	-1.2997	1.4612
	Hex1Cer(t18:0_24:0)	0.42769	-1.2254	1.4585
	TG(8:0_18:1_18:2).1	0.28563	-1.8078	1.45
	TG(8:0_18:2_20:4)	0.18604	-2.4264	1.437
	Cer(m18:0_23:0)	0.2056	-2.2821	1.437
	Cer(m19:0_24:1)	0.27948	-1.8392	1.437
	DG(16:0_20:5)	0.30443	-1.7158	1.426
	Hex2Cer(t18:0_23:0)2O	0.36664	-1.4476	1.426
	TG(12:0_18:2_18:3).1	0.38001	-1.3959	1.4058
	TG(18:2_14:1_18:2)	0.23058	-2.1167	1.4041
	PG(18:3_18:2).1	0.24	-2.0589	1.4041
	DG(32:1e).3	0.24482	-2.0302	1.4041
	Cer(d18:1_22:0).2	0.2907	-1.7824	1.4041
	Cer(d34:1)	0.33362	-1.5837	1.4024
	TG(16:0_9:0_18:2)	0.13956	-2.8411	1.3541
	TG(16:1_16:1_18:2).2	0.36952	-1.4363	1.3525
	TG(16:1_8:0_18:2)	0.13934	-2.8433	1.35
	DG(18:2_18:2).1	0.16742	-2.5784	1.35
	TG(20:1_24:0_24:1)	0.19628	-2.349	1.35
	DG(16:0_18:2).1	0.28667	-1.8026	1.35
	SM(d44:1).2	0.29748	-1.7491	1.35
	Cer(d18:0_23:0).1	0.32886	-1.6044	1.35
	TG(18:1_18:2_18:3)	0.34911	-1.5182	1.35
	Cer(d18:2_23:0).3	0.3796	-1.3975	1.35
	SM(d41:1).3	0.39195	-1.3513	1.35
	D5TG(19:0_12:0_19:0).1	0.40511	-1.3036	1.35
	SM(d37:1)	0.44615	-1.1644	1.35
	TG(16:0_18:1_18:3).1	0.47793	-1.0651	1.35
	SM(d39:0)	0.35841	-1.4803	1.3424
	DG(34:3e).5	0.39268	-1.3486	1.3424
	Cer(d16:1_23:0).2	0.31551	-1.6643	1.3404
	DG(16:0_20:4).1	0.33897	-1.5608	1.3177
	AcHexSiE(20:0)	0.20698	-2.2724	1.3156
	PC(37:4)	0.31396	-1.6714	1.3156
	TG(10:0_18:2_18:2)	0.15542	-2.6857	1.3122
	Cer(m18:0_24:0).1	0.23383	-2.0965	1.3122
	SM(d41:0)	0.44904	-1.1551	1.3122
	Cer(d18:0_23:0)	0.39277	-1.3483	1.3046
	PC(14:0_20:4)	0.37974	-1.3969	1.302
	Cer(d39:2)	0.33125	-1.594	1.4171
	Hex1Cer(t18:0_24:0)	0.42769	-1.2254	1.4171
	TG(8:0_18:1_18:2).1	0.28563	-1.8078	1.4099
	Cer(m18:0_23:0)	0.2056	-2.2821	1.3953
	Cer(m19:0_24:1)	0.27948	-1.8392	1.3953
	SM(d44:1)	0.38845	-1.3642	1.3953
	TG(8:0_18:2_20:4)	0.18604	-2.4264	1.3947
	DG(15:0_18:2)	0.28499	-1.811	1.3837
	DG(16:0_20:5)	0.30443	-1.7158	1.3837
	Hex2Cer(t18:0_23:0)2O	0.36664	-1.4476	1.3837
	Cer(d43:2).2	0.29535	-1.7595	1.3749
	TG(12:0_18:2_18:3).1	0.38001	-1.3959	1.3652
	TG(16:0_6:0_17:1)	0.14185	-2.8175	1.3596
	TG(18:2_14:1_18:2)	0.23058	-2.1167	1.3596
	PG(18:3_18:2).1	0.24	-2.0589	1.3596
	DG(32:1e).3	0.24482	-2.0302	1.3596
	Cer(d18:1_22:0).2	0.2907	-1.7824	1.3596
	Cer(d34:1)	0.33362	-1.5837	1.3565
	Hex2Cer(t18:0_24:0)	0.38773	-1.3669	1.3442
	DG(17:1_18:2)	0.30717	-1.7029	1.3437
	TG(16:0_8:0_20:5)	0.17819	-2.4885	1.3394
	Cer(m19:0_18:0)	0.27581	-1.8583	1.3394
	TG(18:3_18:3_18:3).1	0.35416	-1.4975	1.3251
	TG(16:0_9:0_18:2)	0.13956	-2.8411	1.3229
	TG(16:1_16:1_18:2).2	0.36952	-1.4363	1.3195
	TG(16:0_18:1_18:3).1	0.47793	-1.0651	1.3146
	Cer(d18:2_23:0).3	0.3796	-1.3975	1.3085
	DG(18:2_18:2).1	0.16742	-2.5784	1.3084
	SM(d44:1).2	0.29748	-1.7491	1.3053
	SM(d41:1).3	0.39195	-1.3513	1.3053
	TG(18:1_18:2_18:3)	0.34911	-1.5182	1.3046

## Sheet: Table S8
	Table S8: Co-dysregulated lipid species in plasma and liver in the ncMAFLD-HCC cohort.
	Lipid species	Tissue		Plasma
		Log2 (FC)	-Log10 (p value)	Log2 (FC)	-Log10 (p value)
	Cer (d16:0_23:0)	4.465	2.947	1.246	8.396
	DG (16:0_14:0)	7.877	2.583	1.983	5.918
	DG (16:0_16:0)	4.057	1.967	1.78	10.762
	DG (16:0_16:1)	5.654	2.447	1.517	7.629
	DG (16:0_18:1)	3.219	2.397	1.252	6.964
	DG (16:0_18:2)	3.841	2.596	1.629	8.11
	DG (16:1_18:2)	4.529	1.988	1.249	7.095
	DG (18:0_16:0)	3.393	1.774	1.766	12.644
	DG (18:0_18:1)	2.858	1.867	1.684	9.298
	DG (20:3_18:2)	2.761	1.428	1.512	1.311
	DG (28:0e)	6.086	2.412	1.36	5.598
	DG (30:1e).1	6.785	2.627	1.11	5.422
	DG (32:3e)	3.941	2.489	1.046	1.92
	SM (d37:0)	7.34	3.832	2.324	4.934
	SM (d38:0)	2.305	2.312	1.204	7.86
	SM (d39:0)	2.915	2.505	1.231	4.713
	SM (d40:0)	2.073	2.155	1.287	7.207
	SM (d41:1)	1.657	1.536	1.379	4.076
	SM (d41:1).2	1.544	1.773	1.655	14.114
	TG (10:0_10:0_18:1)	5.593	1.926	3.06	5.362
	TG (15:0_14:0_16:0)	2.35	1.308	1.658	5.828
	TG (15:0_16:0_18:1).1	1.591	1.536	1.213	6.055
	TG (15:0_16:0_18:2)	2.527	2.174	1.085	2.726
	TG (16:0_10:1_18:1)	3.851	1.859	2.656	9.551
	TG (16:0_10:3_16:0)	4.222	1.454	1.483	1.456
	TG (16:0_11:1_14:0)	5.638	1.902	3.639	9.052
	TG (16:0_11:1_18:1)	3.013	1.673	2.427	8.863
	TG (16:0_12:0_14:0).1	4.001	1.882	2.459	5.277
	TG (16:0_12:0_18:1)	3.107	2.113	1.675	7.262
	TG (16:0_14:0_14:0)	3.004	1.808	1.903	6.113
	TG (16:0_14:0_16:0)	4.975	2.17	1.864	7.133
	TG (16:0_14:0_16:1)	3.993	1.382	2.891	11.921
	TG (16:0_14:0_18:1)	2.842	2.384	1.423	7.306
	TG (16:0_14:0_18:1).1	2.003	1.806	1.937	6.476
	TG (16:0_16:0_16:0)	2.035	1.793	1.35	7.008
	TG (16:0_16:0_18:1)	1.707	2.137	1.004	7.867
	TG (16:0_16:1_18:3)	1.06	1.343	1.527	8.421
	TG (16:1_12:0_18:1)	3.953	2.393	1.942	5.192
	TG (16:1_14:0_18:1)	3.182	2.342	1.213	4.858
	TG (16:1_14:0_18:2)	8.947	2.119	1.952	10.26
	TG (20:0e_18:1_18:1)	1.884	1.66	1.23	2.806
	TG (4:0_14:0_16:0)	6.516	2.053	3.212	7.602
	TG (4:0_16:0_16:0)	5.682	1.756	4.024	5.985
	TG (4:0_16:0_16:1)	5.442	1.736	3.883	7.021
	TG (4:0_16:0_18:1)	5.627	2.01	5.263	6.678
	TG (4:0_16:0_18:2)	4.788	1.755	4.962	7.497
	TG (4:0_16:0_22:6).1	2.465	1.52	5.076	7.657
	TG (4:0_18:0_18:1)	5.822	1.645	1.608	1.329
	TG (4:0_18:1_18:1)	5.163	2.124	3.621	7.631

## Sheet: Table S9
	Table S9: Enriched pathways based on co-dysregulated lipid species in plasma and liver tissue in ncMAFLD-HCC cohort
	Lipid metabolism pathway	Total	Expected	Hits	p-value
	Glycerolipid Metabolism	17	0.00794	2	1.48e-05
	D-glyceric acidura	17	0.00794	2	1.48e-05
	Familial lipoprotein lipase deficiency	17	0.00794	2	1.48e-05
	Glycerol Kinase Deficiency	17	0.00794	2	1.48e-05
	GPR40 pathway	3	0.0014	1	0.0014
	BDNF-TrkB signaling	4	0.00187	1	0.00187
	G protein signaling pathways	4	0.00187	1	0.00187
	MFAP5-mediated ovarian cancer cell motility and invasiveness	4	0.00187	1	0.00187
	T cell receptor and co-stimulatory signaling	4	0.00187	1	0.00187
	Chemokine signaling pathway	5	0.00234	1	0.00233
	Corticotropin-releasing hormone signaling pathway	5	0.00234	1	0.00233
	MAPK signaling pathway	5	0.00234	1	0.00233
	Brain-derived neurotrophic factor (BDNF) signaling pathway	5	0.00234	1	0.00233
	ErbB signaling pathway	5	0.00234	1	0.00233
	Non-genomic actions of 1,25 dihydroxyvitamin D3	5	0.00234	1	0.00233
	EGFR tyrosine kinase inhibitor resistance	5	0.00234	1	0.00233
	Role of second messengers in netrin-1 signaling	6	0.0028	1	0.0028
	Assembly of active LPL and LIPC lipase complexes	6	0.0028	1	0.0028
	Erythropoietin activates Phospholipase C gamma (PLCG)	6	0.0028	1	0.0028
	Activation of PKC through G protein coupled receptor	6	0.0028	1	0.0028
	MET in type 1 papillary renal cell carcinoma	6	0.0028	1	0.0028
	PKC-gamma calcium signaling pathway in ataxia	6	0.0028	1	0.0028
	Chylomicron remodeling	7	0.00327	1	0.00327
	Generation of second messenger molecules	7	0.00327	1	0.00327
	Ras signaling	7	0.00327	1	0.00327
	Kisspeptin/kisspeptin receptor system in the ovary	7	0.00327	1	0.00327
	Airway smooth muscle cell contraction	7	0.00327	1	0.00327
	SHC1 events in ERBB2 signaling	8	0.00374	1	0.00373
	Downstream TCR signaling	8	0.00374	1	0.00373
	Major receptors targeted by epinephrine and norepinephrine	8	0.00374	1	0.00373
	FCERI mediated NF-kB activation	9	0.0042	1	0.0042
	Netrin-1 signaling	9	0.0042	1	0.0042
	TCR signaling	9	0.0042	1	0.0042
	Signaling by Erythropoietin	9	0.0042	1	0.0042
	Signaling by CSF1 (M-CSF) in myeloid cells	10	0.00467	1	0.00467
	HIF1A and PPARG regulation of glycolysis	10	0.00467	1	0.00467
	Triacylglyceride synthesis	10	0.00467	1	0.00467
	Kallmann syndrome	10	0.00467	1	0.00467
	Keratinization	11	0.00514	1	0.00513
	Formation of the cornified envelope	11	0.00514	1	0.00513
	VEGFR2 mediated cell proliferation	11	0.00514	1	0.00513
	Non-small cell lung cancer	11	0.00514	1	0.00513
	HDL remodeling	12	0.00561	1	0.0056
	Thyroxine (thyroid hormone) production	12	0.00561	1	0.0056
	Cell-type dependent selectivity of CCK2R signaling	12	0.00561	1	0.0056
	DAG and IP3 signaling	13	0.00607	1	0.00606
	Lipid metabolism pathway	13	0.00607	1	0.00606
	FCERI mediated Ca+2 mobilization	14	0.00654	1	0.00653
	FCGR3A-mediated IL10 synthesis	14	0.00654	1	0.00653
	Sphingolipid metabolism in senescence	14	0.00654	1	0.00653
	Plasma lipoprotein remodeling	15	0.00701	1	0.007
	Vitamin D-sensitive calcium signaling in depression	15	0.00701	1	0.007
	Role of phospholipids in phagocytosis	16	0.00747	1	0.00746
	CLEC7A (Dectin-1) signaling	16	0.00747	1	0.00746
	Digestion of dietary lipid	17	0.00794	1	0.00793
	Statin inhibition of cholesterol production	17	0.00794	1	0.00793
	Fcgamma receptor (FCGR) dependent phagocytosis	18	0.00841	1	0.00839
	Fc epsilon receptor (FCERI) signaling	18	0.00841	1	0.00839
	G-protein mediated events	19	0.00888	1	0.00886
	PLC beta mediated events	19	0.00888	1	0.00886
	Signaling by ERBB2	19	0.00888	1	0.00886
	Plasma lipoprotein assembly, remodeling, and clearance	20	0.00934	1	0.00932
	Axon guidance	20	0.00934	1	0.00932
	Nervous system development	20	0.00934	1	0.00932
	Kennedy pathway from sphingolipids	20	0.00934	1	0.00932
	MTHFR deficiency	22	0.0103	1	0.0103
	C-type lectin receptors	22	0.0103	1	0.0103
	Opioid signaling	22	0.0103	1	0.0103
	Opioid Signalling	23	0.0107	1	0.0107
	C-type lectin receptors (CLRs)	23	0.0107	1	0.0107
	RAS processing	23	0.0107	1	0.0107
	Regucalcin in proximal tubule epithelial kidney cells	23	0.0107	1	0.0107
	Anti-inflammatory response favouring Leishmania parasite infection	24	0.0112	1	0.0112
	Leishmania parasite growth and survival	24	0.0112	1	0.0112
	Thyroid hormones production and peripheral downstream signaling effects	24	0.0112	1	0.0112
	Phospholipid Biosynthesis	25	0.0117	1	0.0116
	Thermogenesis	25	0.0117	1	0.0116
	Intracellular signaling by second messengers	27	0.0126	1	0.0126
	Signaling by VEGF	28	0.0131	1	0.013
	VEGFA-VEGFR2 Pathway	28	0.0131	1	0.013
	Enterocyte cholesterol metabolism	29	0.0135	1	0.0135
	Cholesterol metabolism	32	0.0149	1	0.0149
	Retinoid metabolism and transport	33	0.0154	1	0.0154
	Sphingolipid de novo biosynthesis	36	0.0168	1	0.0167
	Cytokine Signaling in Immune system	37	0.0173	1	0.0172
	16p11.2 proximal deletion syndrome	39	0.0182	1	0.0181
	Developmental Biology	40	0.0187	1	0.0186
	Metabolism of fat-soluble vitamins	43	0.0201	1	0.02
	Digestion	43	0.0201	1	0.02
	Leishmania infection	44	0.0206	1	0.0205
	Parasitic Infection Pathways	44	0.0206	1	0.0205
	Digestion and absorption	45	0.021	1	0.0209
	RAF/MAP kinase cascade	46	0.0215	1	0.0214
	MAPK family signaling cascades	46	0.0215	1	0.0214
	MAPK1/MAPK3 signaling	46	0.0215	1	0.0214
	Adaptive Immune System	53	0.0248	1	0.0246
	Signaling by Receptor Tyrosine Kinases	62	0.029	1	0.0288
	Visual phototransduction	64	0.0299	1	0.0297
	Sphingolipid metabolism	64	0.0299	1	0.0297
	G alpha (i) signalling events	108	0.0505	1	0.0498
	Innate Immune System	124	0.0579	1	0.0571
	Immune System	155	0.0724	1	0.0711
	GPCR downstream signalling	156	0.0729	1	0.0716
	Metabolism of vitamins and cofactors	189	0.0883	1	0.0864
	Infectious disease	195	0.0911	1	0.089
	Sensory Perception	203	0.0948	1	0.0926
	Transport of small molecules	208	0.0972	1	0.0948
	Signaling by GPCR	236	0.11	1	0.107
	Signal Transduction	345	0.161	1	0.155
	Disease	470	0.22	1	0.208
	Metabolism of lipids	608	0.284	1	0.264
	Metabolism	1370	0.64	1	0.537
